# Supplementary material for: [μ-1,2-Bis(diphenyl­phosphan­yl)-1,2-diethyl­hydrazine-κ2 P:P′]bis­[chlorido­gold(I)] tetra­hydro­furan disolvate
Source: Acta Crystallogr Sect E Struct Rep Online. 2011 Jan 12;67(Pt 2):m155. doi: 10.1107/S1600536811000109 (PMC3051471; doi:10.1107/S1600536811000109)
Supplement: Supplementary file 1 [file e-67-0m155-sup1.cif]

##############################################################################
###                                                                        ###
###        Electronic paper (Acta Crystallographica Section E)             ###
###                                                                        ###
##############################################################################
#                                                                            #
# This CIF contains the data in a paper accepted for publication in Acta     #
# Crystallographica Section E. It conforms to the requirements of Notes      #
# for Authors for Section E, and has been peer reviewed under the auspices   #
# of the IUCr Commission on Journals.                                        #
#                                                                            #
# Full details of the Crystallographic Information File format               #
# are given in the paper "The Crystallographic Information File (CIF):       #
# a New Standard Archive File for Crystallography" by S. R. Hall, F. H.      #
# Allen and I. D. Brown [Acta Cryst. (1991), A47, 655-685].                  #
#                                                                            #
# The current version of the core CIF dictionary is obtainable from          #
# ftp://ftp.iucr.org/pub/cif_core.dic. The current version number is 2.4.    #
#                                                                            #
# Software is freely available for graphical display of the structure(s) in  #
# this CIF.  For information consult the CIF home page http://www.iucr.org/  #
# cif/home.html                                                              #
#                                                                            #
# This file may be used for bona fide research purposes within the           #
# scientific community so long as proper attribution is given to the journal # 
# article from which it was obtained.                                        #
#                                                                            #
##############################################################################
                                             
data_I
_audit_creation_method     SHELXL-97
_chemical_name_systematic
;
[\m-1,2-Bis(diphenylphosphanyl)-1,2-diethylhydrazine-
\k^2^<i>P</i>:<i>P</i>']bis[chloridogold(I)]
tetrahydrofuran disolvate
;
_chemical_name_common
;
;
_chemical_formula_moiety     'C28 H30 Au2 Cl2 N2 P2, 2(C4 H8 O)'
_chemical_formula_sum     'C36 H46 Au2 Cl2 N2 O2 P2'
_chemical_formula_iupac     '[Au2 Cl2 (C28 H30 N2 P2)], 2C4 H8 O'
_chemical_formula_weight     1065.52
_chemical_melting_point     ?
_symmetry_cell_setting     orthorhombic
_symmetry_space_group_name_H-M     'P c c n '
_symmetry_space_group_name_Hall     '-P 2ab 2ac'
loop_
    _symmetry_equiv_pos_as_xyz
    'x, y, z'
    '-x+1/2, -y+1/2, z'
    '-x, y+1/2, -z+1/2'
    'x+1/2, -y, -z+1/2'
    '-x, -y, -z'
    'x-1/2, y-1/2, -z'
    'x, -y-1/2, z-1/2'
    '-x-1/2, y, z-1/2'
_cell_length_a     12.3275(18)
_cell_length_b     17.200(3)
_cell_length_c     18.173(3)
_cell_angle_alpha     90.00
_cell_angle_beta     90.00
_cell_angle_gamma     90.00
_cell_volume     3853.4(10)
_cell_formula_units_Z     4
_cell_measurement_reflns_used     8545
_cell_measurement_theta_min     6.053
_cell_measurement_theta_max     55.845
_cell_measurement_temperature     173(2)
_cell_special_details     ?
_exptl_crystal_description     'prismic'
_exptl_crystal_colour     'colourless'
_exptl_crystal_size_max     0.48
_exptl_crystal_size_mid     0.23
_exptl_crystal_size_min     0.14
_exptl_crystal_density_diffrn     1.837
_exptl_crystal_density_meas     ?
_exptl_crystal_density_method     'not measured'
_exptl_crystal_F_000     2056
_exptl_absorpt_coefficient_mu     7.860
_exptl_absorpt_correction_type     integration
_exptl_absorpt_process_details     '(SADABS; Bruker, 1999)'
_exptl_absorpt_correction_T_min     0.1164
_exptl_absorpt_correction_T_max     0.4058
_exptl_special_details
;
Reaction: bis(diphenylphosphino)-1,2-diethylhydrazine: 155 mg (0.34 mmol),
(THT)AuCl: 200 mg (0.68 mmol), tetrahydrofuran: 2 ml, dichloromethane: 5 ml,
Yield: 86%. Colourless to grey crystals. ^1^H NMR: (d-DMSO, 300 MHz) \dH 7.90
(dq, Arom, J (^1^H-^31^P) = 28.9, J (^1^H-^1^H) = 7.1 Hz), 7.71 (d, Arom, J =
7.0 Hz), 7.60 (d, Arom, J = 7.1 Hz), 7.55 (d, Arom, J (^1^H-^1^H) = 7.0 Hz),
3.33 (bs, CH2CH3), 0.43 (t, CH2CH3, ^3^J (^1^H-^1^H) = 6.6 Hz). ^13^C
NMR:(d-DMSO, 75 MHz) \dC 132.3 (bs, Arom), 130.6 (m, Arom), 129.0 (s, Arom),
128.0 (bs, Arom), 43.6 (bs, <i>CH~2~</i>CH~3~), 14.1 (d, CH~2~<i>CH~3~</i>,
^3^J (^13^C-^31^P) = 16.1 Hz). ^31^P NMR:(d-DMSO, 121 MHz) \dP 87.7. MS: 920
(2%, <i>M</i>), 885 (14%, <i>M</i> - Cl). EA: Calc:
(Au~2~Cl~2~P~2~N~2~C~28~H~30~) C 36.50%, H 3.28%, N 3.04%, Found: C 35.42%, H
3.44%, N 2.64%. MP: 202 - 204 \%C.
;
_diffrn_ambient_temperature     173(2)
_diffrn_radiation_type     MoK\a
_diffrn_radiation_wavelength     0.71073
_diffrn_radiation_source     'fine-focus sealed tube'
_diffrn_radiation_monochromator     graphite
_diffrn_measurement_device_type     'Bruker SMART CCD area-detector'
_diffrn_measurement_method     '\f and \w'
_diffrn_detector_area_resol_mean     ?
_diffrn_reflns_number     23024
_diffrn_reflns_av_R_equivalents     0.0450
_diffrn_reflns_av_sigmaI/netI     0.0300
_diffrn_reflns_theta_min     2.03
_diffrn_reflns_theta_max     27.00
_diffrn_reflns_theta_full     27.00
_diffrn_measured_fraction_theta_max     0.998
_diffrn_measured_fraction_theta_full     0.998
_diffrn_reflns_limit_h_min     -11
_diffrn_reflns_limit_h_max     15
_diffrn_reflns_limit_k_min     -21
_diffrn_reflns_limit_k_max     21
_diffrn_reflns_limit_l_min     -22
_diffrn_reflns_limit_l_max     23
_diffrn_standards_number     ?
_diffrn_standards_interval_count     ?
_diffrn_standards_interval_time     ?
_diffrn_standards_decay_%     ?
_refine_special_details
;
Refinement of <i>F</i>^2^ against ALL reflections. The weighted <i>R</i>-factor
<i>wR</i> and goodness of fit <i>S</i> are based on <i>F</i>^2^, conventional
<i>R</i>-factors <i>R</i> are based on <i>F</i>, with <i>F</i> set to zero for
negative <i>F</i>^2^. The threshold expression of <i>F</i>^2^ >
\s(<i>F</i>^2^) is used only for calculating <i>R</i>-factors(gt) <i>etc</i>.
and is not relevant to the choice of reflections for refinement.
<i>R</i>-factors based on <i>F</i>^2^ are statistically about twice as large
as those based on <i>F</i>, and <i>R</i>- factors based on ALL data will be
even larger.
;
_reflns_number_total     4199
_reflns_number_gt     3256
_reflns_threshold_expression     I>2sigma(I)
_refine_ls_structure_factor_coef     Fsqd
_refine_ls_matrix_type     full
_refine_ls_R_factor_all     0.0417
_refine_ls_R_factor_gt     0.0256
_refine_ls_wR_factor_gt     0.0486
_refine_ls_wR_factor_ref     0.0519
_refine_ls_goodness_of_fit_ref     1.062
_refine_ls_restrained_S_all     1.062
_refine_ls_number_reflns     4199
_refine_ls_number_parameters     209
_refine_ls_number_restraints     0
_refine_ls_number_constraints     ?
_refine_ls_hydrogen_treatment     constr
_refine_ls_weighting_scheme     calc
_refine_ls_weighting_details
         'calc w=1/[\s^2^(Fo^2^)+(0.0196P)^2^+3.5032P] where P=(Fo^2^+2Fc^2^)/3'
_atom_sites_solution_hydrogens     geom
_atom_sites_solution_primary     direct
_atom_sites_solution_secondary     difmap
_refine_ls_shift/su_max     0.002
_refine_ls_shift/su_mean     0.000
_refine_diff_density_max     0.523
_refine_diff_density_min     -1.219
_refine_ls_extinction_method     none
_refine_ls_extinction_coef     ?
loop_
    _atom_type_symbol
    _atom_type_description
    _atom_type_scat_dispersion_real
    _atom_type_scat_dispersion_imag
    _atom_type_scat_source
    'C' 'C' 0.0033 0.0016
                         'International Tables Vol C Tables 4.2.6.8 and 6.1.1.4'
    'H' 'H' 0.0000 0.0000
                         'International Tables Vol C Tables 4.2.6.8 and 6.1.1.4'
    'N' 'N' 0.0061 0.0033
                         'International Tables Vol C Tables 4.2.6.8 and 6.1.1.4'
    'P' 'P' 0.1023 0.0942
                         'International Tables Vol C Tables 4.2.6.8 and 6.1.1.4'
    'Au' 'Au' -2.0133 8.8022
                         'International Tables Vol C Tables 4.2.6.8 and 6.1.1.4'
    'Cl' 'Cl' 0.1484 0.1585
                         'International Tables Vol C Tables 4.2.6.8 and 6.1.1.4'
    'O' 'O' 0.0106 0.0060
                         'International Tables Vol C Tables 4.2.6.8 and 6.1.1.4'
_computing_data_collection     'SMART-NT (Bruker, 1998)'
_computing_cell_refinement     'SAINT-Plus (Bruker, 1999)'
_computing_data_reduction     'SAINT-Plus (Bruker, 1999)'
_computing_structure_solution     'SHELXS97 (Sheldrick, 2008)'
_computing_structure_refinement     'SHELXL97 (Sheldrick, 2008)'
_computing_molecular_graphics
;
ORTEP-3 (Farrugia, 1997) and Mercury (Macrae <i>et al.</i>,
2008)
;
_computing_publication_material     'WinGX (Farrugia, 1999)'
loop_
    _atom_site_type_symbol
    _atom_site_label
    _atom_site_fract_x
    _atom_site_fract_y
    _atom_site_fract_z
    _atom_site_U_iso_or_equiv
    _atom_site_adp_type
    _atom_site_calc_flag
    _atom_site_refinement_flags
    _atom_site_occupancy
    _atom_site_disorder_assembly
    _atom_site_disorder_group
    Au Au 0.816153(12) 0.172310(9) 1.064560(8) 0.02482(5) Uani d . 1 . .
    Cl Cl 0.73414(9) 0.12548(7) 1.16939(5) 0.0353(3) Uani d . 1 . .
    N N 0.8044(2) 0.26317(18) 0.90903(17) 0.0226(7) Uani d . 1 . .
    P P 0.89483(8) 0.21634(6) 0.96202(6) 0.0226(2) Uani d . 1 . .
    C C1 0.8360(3) 0.3202(2) 0.8518(2) 0.0300(10) Uani d . 1 . .
    H H1A 0.7918 0.3109 0.8071 0.036 Uiso calc R 1 . .
    H H1B 0.9130 0.3117 0.8386 0.036 Uiso calc R 1 . .
    C C2 0.8210(4) 0.4044(2) 0.8762(3) 0.0413(11) Uani d . 1 . .
    H H2A 0.7458 0.4125 0.8917 0.062 Uiso calc R 1 . .
    H H2B 0.8379 0.4392 0.8350 0.062 Uiso calc R 1 . .
    H H2C 0.8699 0.4155 0.9174 0.062 Uiso calc R 1 . .
    C C11 0.9634(3) 0.1431(2) 0.9067(2) 0.0244(9) Uani d . 1 . .
    C C12 0.9538(3) 0.1404(3) 0.8308(2) 0.0347(10) Uani d . 1 . .
    H H12 0.9089 0.1768 0.8060 0.042 Uiso calc R 1 . .
    C C13 1.0099(4) 0.0845(3) 0.7910(3) 0.0428(12) Uani d . 1 . .
    H H13 1.0027 0.0826 0.7390 0.051 Uiso calc R 1 . .
    C C14 1.0760(4) 0.0317(3) 0.8262(3) 0.0398(11) Uani d . 1 . .
    H H14 1.1155 -0.0055 0.7984 0.048 Uiso calc R 1 . .
    C C15 1.0848(4) 0.0329(3) 0.9009(3) 0.0393(11) Uani d . 1 . .
    H H15 1.1297 -0.0041 0.9250 0.047 Uiso calc R 1 . .
    C C16 1.0283(3) 0.0879(2) 0.9421(2) 0.0301(9) Uani d . 1 . .
    H H16 1.0339 0.0880 0.9942 0.036 Uiso calc R 1 . .
    C C21 0.9994(3) 0.2878(2) 0.9796(2) 0.0267(9) Uani d . 1 . .
    C C22 1.0943(3) 0.2924(3) 0.9375(3) 0.0402(11) Uani d . 1 . .
    H H22 1.1069 0.2561 0.8991 0.048 Uiso calc R 1 . .
    C C23 1.1695(4) 0.3501(3) 0.9521(3) 0.0532(15) Uani d . 1 . .
    H H23 1.2336 0.3534 0.9232 0.064 Uiso calc R 1 . .
    C C24 1.1521(4) 0.4029(3) 1.0083(3) 0.0515(14) Uani d . 1 . .
    H H24 1.2043 0.4423 1.0178 0.062 Uiso calc R 1 . .
    C C25 1.0602(4) 0.3988(3) 1.0502(3) 0.0471(13) Uani d . 1 . .
    H H25 1.0482 0.4353 1.0885 0.057 Uiso calc R 1 . .
    C C26 0.9856(4) 0.3416(3) 1.0367(3) 0.0390(11) Uani d . 1 . .
    H H26 0.9228 0.3382 1.0668 0.047 Uiso calc R 1 . .
    O O1 0.0875(5) 0.3175(4) 0.7631(3) 0.139(3) Uani d . 1 . .
    C C31 0.1485(8) 0.3817(6) 0.7578(4) 0.134(4) Uani d . 1 . .
    H H31A 0.2149 0.3755 0.7879 0.161 Uiso calc R 1 . .
    H H31B 0.1076 0.4269 0.7771 0.161 Uiso calc R 1 . .
    C C32 0.1791(6) 0.3963(4) 0.6793(4) 0.093(2) Uani d . 1 . .
    H H32A 0.1566 0.4488 0.6632 0.111 Uiso calc R 1 . .
    H H32B 0.2582 0.3904 0.6718 0.111 Uiso calc R 1 . .
    C C33 0.1174(7) 0.3346(4) 0.6396(4) 0.099(3) Uani d . 1 . .
    H H33A 0.0610 0.3582 0.6078 0.119 Uiso calc R 1 . .
    H H33B 0.1667 0.3033 0.6084 0.119 Uiso calc R 1 . .
    C C34 0.0669(6) 0.2854(5) 0.6968(4) 0.095(2) Uani d . 1 . .
    H H34A -0.0124 0.2821 0.6887 0.114 Uiso calc R 1 . .
    H H34B 0.0973 0.2321 0.6947 0.114 Uiso calc R 1 . .
loop_
    _atom_site_aniso_label
    _atom_site_aniso_U_11
    _atom_site_aniso_U_22
    _atom_site_aniso_U_33
    _atom_site_aniso_U_12
    _atom_site_aniso_U_13
    _atom_site_aniso_U_23
    Au 0.02502(8) 0.02674(8) 0.02271(8) 0.00606(7) 0.00177(7) 0.00268(7)
    Cl 0.0369(6) 0.0436(6) 0.0253(5) 0.0084(5) 0.0066(5) 0.0081(5)
    N 0.0158(16) 0.0250(17) 0.0270(16) 0.0007(14) 0.0011(13) 0.0051(14)
    P 0.0190(5) 0.0254(5) 0.0234(5) 0.0038(4) -0.0002(4) 0.0010(4)
    C1 0.026(2) 0.034(2) 0.031(2) 0.0036(19) 0.0055(17) 0.0080(19)
    C2 0.046(3) 0.031(2) 0.046(3) -0.002(2) -0.002(2) 0.011(2)
    C11 0.018(2) 0.024(2) 0.030(2) 0.0037(16) 0.0022(17) 0.0007(17)
    C12 0.032(2) 0.040(2) 0.032(2) 0.009(2) 0.001(2) 0.003(2)
    C13 0.050(3) 0.047(3) 0.032(3) 0.012(2) 0.009(2) -0.010(2)
    C14 0.040(3) 0.038(3) 0.041(3) 0.014(2) 0.006(2) -0.009(2)
    C15 0.032(3) 0.035(3) 0.051(3) 0.010(2) -0.003(2) 0.000(2)
    C16 0.028(2) 0.030(2) 0.032(2) 0.0044(18) -0.0014(19) -0.0013(19)
    C21 0.021(2) 0.030(2) 0.029(2) 0.0029(18) -0.0009(17) 0.0011(19)
    C22 0.029(2) 0.047(3) 0.044(3) -0.003(2) 0.005(2) -0.011(2)
    C23 0.028(3) 0.070(4) 0.062(4) -0.016(2) 0.009(2) -0.013(3)
    C24 0.039(3) 0.056(3) 0.059(3) -0.023(3) -0.002(2) -0.009(3)
    C25 0.042(3) 0.048(3) 0.051(3) -0.007(2) 0.004(2) -0.019(2)
    C26 0.030(2) 0.047(3) 0.040(3) -0.006(2) 0.009(2) -0.001(2)
    O1 0.142(5) 0.228(7) 0.048(3) -0.110(5) 0.010(3) -0.001(4)
    C31 0.184(10) 0.148(9) 0.071(6) -0.072(8) 0.018(6) -0.011(6)
    C32 0.090(5) 0.092(5) 0.096(6) -0.025(4) 0.018(5) 0.016(5)
    C33 0.122(6) 0.125(7) 0.050(4) -0.060(5) -0.016(4) 0.019(4)
    C34 0.095(5) 0.131(6) 0.059(4) -0.035(5) -0.005(4) 0.020(4)
_geom_special_details
;
All e.s.d.'s (except the e.s.d. in the dihedral angle between two l.s. planes)
are estimated using the full covariance matrix. The cell e.s.d.'s are taken
into account individually in the estimation of e.s.d.'s in distances, angles
and torsion angles; correlations between e.s.d.'s in cell parameters are only
used when they are defined by crystal symmetry. An approximate (isotropic)
treatment of cell e.s.d.'s is used for estimating e.s.d.'s involving l.s.
planes.
;
loop_
    _geom_bond_atom_site_label_1
    _geom_bond_atom_site_label_2
    _geom_bond_site_symmetry_2
    _geom_bond_distance
    _geom_bond_publ_flag
    Au P . 2.2331(11) ?
    Au Cl . 2.3021(10) ?
    Au Au 2_655 3.1310(5) ?
    N N 2_655 1.416(6) ?
    N C1 . 1.481(5) ?
    N P . 1.679(3) ?
    P C21 . 1.810(4) ?
    P C11 . 1.820(4) ?
    C1 C2 . 1.526(6) ?
    C1 H1A . 0.9900 ?
    C1 H1B . 0.9900 ?
    C2 H2A . 0.9800 ?
    C2 H2B . 0.9800 ?
    C2 H2C . 0.9800 ?
    C11 C12 . 1.386(6) ?
    C11 C16 . 1.397(5) ?
    C12 C13 . 1.388(6) ?
    C12 H12 . 0.9500 ?
    C13 C14 . 1.377(6) ?
    C13 H13 . 0.9500 ?
    C14 C15 . 1.361(6) ?
    C14 H14 . 0.9500 ?
    C15 C16 . 1.394(6) ?
    C15 H15 . 0.9500 ?
    C16 H16 . 0.9500 ?
    C21 C22 . 1.399(6) ?
    C21 C26 . 1.400(6) ?
    C22 C23 . 1.383(6) ?
    C22 H22 . 0.9500 ?
    C23 C24 . 1.385(7) ?
    C23 H23 . 0.9500 ?
    C24 C25 . 1.367(6) ?
    C24 H24 . 0.9500 ?
    C25 C26 . 1.369(6) ?
    C25 H25 . 0.9500 ?
    C26 H26 . 0.9500 ?
    O1 C31 . 1.340(9) ?
    O1 C34 . 1.349(8) ?
    C31 C32 . 1.497(9) ?
    C31 H31A . 0.9900 ?
    C31 H31B . 0.9900 ?
    C32 C33 . 1.491(9) ?
    C32 H32A . 0.9900 ?
    C32 H32B . 0.9900 ?
    C33 C34 . 1.479(8) ?
    C33 H33A . 0.9900 ?
    C33 H33B . 0.9900 ?
    C34 H34A . 0.9900 ?
    C34 H34B . 0.9900 ?
loop_
    _geom_angle_atom_site_label_1
    _geom_angle_atom_site_label_2
    _geom_angle_atom_site_label_3
    _geom_angle_site_symmetry_1
    _geom_angle_site_symmetry_3
    _geom_angle
    _geom_angle_publ_flag
    P Au Cl . . 179.22(4) ?
    P Au Au . 2_655 86.37(3) ?
    Cl Au Au . 2_655 94.01(3) ?
    N N C1 2_655 . 117.4(3) ?
    N N P 2_655 . 118.4(3) ?
    C1 N P . . 123.1(2) ?
    N P C21 . . 104.37(17) ?
    N P C11 . . 108.89(18) ?
    C21 P C11 . . 103.71(18) ?
    N P Au . . 110.68(11) ?
    C21 P Au . . 113.12(13) ?
    C11 P Au . . 115.30(14) ?
    N C1 C2 . . 113.1(3) ?
    N C1 H1A . . 109.0 ?
    C2 C1 H1A . . 109.0 ?
    N C1 H1B . . 109.0 ?
    C2 C1 H1B . . 109.0 ?
    H1A C1 H1B . . 107.8 ?
    C1 C2 H2A . . 109.5 ?
    C1 C2 H2B . . 109.5 ?
    H2A C2 H2B . . 109.5 ?
    C1 C2 H2C . . 109.5 ?
    H2A C2 H2C . . 109.5 ?
    H2B C2 H2C . . 109.5 ?
    C12 C11 C16 . . 118.9(4) ?
    C12 C11 P . . 122.2(3) ?
    C16 C11 P . . 118.8(3) ?
    C11 C12 C13 . . 120.0(4) ?
    C11 C12 H12 . . 120.0 ?
    C13 C12 H12 . . 120.0 ?
    C14 C13 C12 . . 120.6(4) ?
    C14 C13 H13 . . 119.7 ?
    C12 C13 H13 . . 119.7 ?
    C15 C14 C13 . . 120.0(4) ?
    C15 C14 H14 . . 120.0 ?
    C13 C14 H14 . . 120.0 ?
    C14 C15 C16 . . 120.4(4) ?
    C14 C15 H15 . . 119.8 ?
    C16 C15 H15 . . 119.8 ?
    C15 C16 C11 . . 120.0(4) ?
    C15 C16 H16 . . 120.0 ?
    C11 C16 H16 . . 120.0 ?
    C22 C21 C26 . . 118.0(4) ?
    C22 C21 P . . 122.5(3) ?
    C26 C21 P . . 119.5(3) ?
    C23 C22 C21 . . 119.7(4) ?
    C23 C22 H22 . . 120.1 ?
    C21 C22 H22 . . 120.1 ?
    C22 C23 C24 . . 120.6(5) ?
    C22 C23 H23 . . 119.7 ?
    C24 C23 H23 . . 119.7 ?
    C25 C24 C23 . . 120.3(5) ?
    C25 C24 H24 . . 119.8 ?
    C23 C24 H24 . . 119.8 ?
    C24 C25 C26 . . 119.6(5) ?
    C24 C25 H25 . . 120.2 ?
    C26 C25 H25 . . 120.2 ?
    C25 C26 C21 . . 121.7(4) ?
    C25 C26 H26 . . 119.1 ?
    C21 C26 H26 . . 119.1 ?
    C31 O1 C34 . . 112.3(6) ?
    O1 C31 C32 . . 110.3(7) ?
    O1 C31 H31A . . 109.6 ?
    C32 C31 H31A . . 109.6 ?
    O1 C31 H31B . . 109.6 ?
    C32 C31 H31B . . 109.6 ?
    H31A C31 H31B . . 108.1 ?
    C33 C32 C31 . . 102.4(6) ?
    C33 C32 H32A . . 111.3 ?
    C31 C32 H32A . . 111.3 ?
    C33 C32 H32B . . 111.3 ?
    C31 C32 H32B . . 111.3 ?
    H32A C32 H32B . . 109.2 ?
    C34 C33 C32 . . 106.3(6) ?
    C34 C33 H33A . . 110.5 ?
    C32 C33 H33A . . 110.5 ?
    C34 C33 H33B . . 110.5 ?
    C32 C33 H33B . . 110.5 ?
    H33A C33 H33B . . 108.7 ?
    O1 C34 C33 . . 108.3(6) ?
    O1 C34 H34A . . 110.0 ?
    C33 C34 H34A . . 110.0 ?
    O1 C34 H34B . . 110.0 ?
    C33 C34 H34B . . 110.0 ?
    H34A C34 H34B . . 108.4 ?
loop_
    _geom_torsion_atom_site_label_1
    _geom_torsion_atom_site_label_2
    _geom_torsion_atom_site_label_3
    _geom_torsion_atom_site_label_4
    _geom_torsion_site_symmetry_1
    _geom_torsion_site_symmetry_2
    _geom_torsion_site_symmetry_3
    _geom_torsion_site_symmetry_4
    _geom_torsion
    _geom_torsion_publ_flag
    N N P C21 2_655 . . . -155.3(2) ?
    C1 N P C21 . . . . 37.0(3) ?
    N N P C11 2_655 . . . 94.4(3) ?
    C1 N P C11 . . . . -73.3(3) ?
    N N P Au 2_655 . . . -33.3(3) ?
    C1 N P Au . . . . 159.0(3) ?
    Au Au P N 2_655 . . . -38.27(13) ?
    Au Au P C21 2_655 . . . 78.44(14) ?
    Au Au P C11 2_655 . . . -162.41(14) ?
    N N C1 C2 2_655 . . . 90.6(4) ?
    P N C1 C2 . . . . -101.6(4) ?
    N P C11 C12 . . . . 11.5(4) ?
    C21 P C11 C12 . . . . -99.2(4) ?
    Au P C11 C12 . . . . 136.5(3) ?
    N P C11 C16 . . . . -168.9(3) ?
    C21 P C11 C16 . . . . 80.4(3) ?
    Au P C11 C16 . . . . -43.8(4) ?
    C16 C11 C12 C13 . . . . -1.2(6) ?
    P C11 C12 C13 . . . . 178.4(3) ?
    C11 C12 C13 C14 . . . . -0.6(7) ?
    C12 C13 C14 C15 . . . . 1.6(7) ?
    C13 C14 C15 C16 . . . . -0.8(7) ?
    C14 C15 C16 C11 . . . . -0.9(7) ?
    C12 C11 C16 C15 . . . . 1.9(6) ?
    P C11 C16 C15 . . . . -177.7(3) ?
    N P C21 C22 . . . . -95.7(4) ?
    C11 P C21 C22 . . . . 18.3(4) ?
    Au P C21 C22 . . . . 144.0(3) ?
    N P C21 C26 . . . . 83.6(4) ?
    C11 P C21 C26 . . . . -162.4(3) ?
    Au P C21 C26 . . . . -36.8(4) ?
    C26 C21 C22 C23 . . . . -1.4(7) ?
    P C21 C22 C23 . . . . 177.8(4) ?
    C21 C22 C23 C24 . . . . 0.5(8) ?
    C22 C23 C24 C25 . . . . 0.0(9) ?
    C23 C24 C25 C26 . . . . 0.5(8) ?
    C24 C25 C26 C21 . . . . -1.6(8) ?
    C22 C21 C26 C25 . . . . 2.0(7) ?
    P C21 C26 C25 . . . . -177.3(4) ?
    C34 O1 C31 C32 . . . . -2.4(12) ?
    O1 C31 C32 C33 . . . . 5.2(11) ?
    C31 C32 C33 C34 . . . . -5.8(9) ?
    C31 O1 C34 C33 . . . . -1.6(11) ?
    C32 C33 C34 O1 . . . . 4.9(10) ?
data_global
_journal_date_recd_electronic     2010-12-08
_journal_date_accepted     2011-01-04
_journal_name_full     'Acta Crystallographica, Section E'
_journal_year     2011
_journal_volume     67
_journal_issue      2
_journal_page_first     m155
_journal_page_last     m155
_journal_paper_category     QM
_journal_coeditor_code     PB2050
_publ_contact_author_name     'Frederik Kriel'
_publ_contact_author_address
;
Project AuTEK
Mintek
Private Bag X3015
Randburg
2125
South Africa
;
_publ_contact_author_email     'erikk@mintek.co.za'
_publ_contact_author_fax     '+27 11 709 4490'
_publ_contact_author_phone     '+27 11 709 4158'
_publ_section_title
;\
[\m-1,2-Bis(diphenylphosphanyl)-1,2-diethylhydrazine-\k^2^<i>P</i>:<i>P</i>']\
bis[chloridogold(I)] tetrahydrofuran disolvate
;
loop_
    _publ_author_name
    _publ_author_footnote
    _publ_author_address
    'Kriel, Frederik H.' .
;
Project AuTEK
Mintek
Private Bag X3015
Randburg 2125
South Africa
;
    'Fernandes, Manuel A.' .
;
Molecular Science Institute,
School of Chemistry,
University of the Witwatersrand,
PO Wits,
2050 Johannesburg,
South Africa
;
    'Coates, Judy' .
;
Project AuTEK
Mintek
Private Bag X3015
Randburg 2125
South Africa
;
