# Supplementary material for: [μ-1,2-Bis(diphenyl­phosphan­yl)-1,2-diethyl­hydrazine-κ2 P:P′]bis­[chlorido­gold(I)] tetra­hydro­furan disolvate
Source: Acta Crystallogr Sect E Struct Rep Online. 2011 Jan 12;67(Pt 2):m155. doi: 10.1107/S1600536811000109 (PMC3051471; doi:10.1107/S1600536811000109)
Supplement: Supplementary file 2 [file e-67-0m155-Isup2.hkl]

#
# h,k,l, Fc-squared, Fo-squared, sigma(Fo-squared) and status flag
#
data_I
_shelx_title ' 4m_ml4_a in Pccn'
_shelx_refln_list_code          4
_shelx_F_calc_maximum      595.10
_exptl_crystal_F_000      3792.00
_reflns_d_resolution_high  0.7828
 
loop_
 _symmetry_equiv_pos_as_xyz
 'x, y, z'
 '-x+1/2, -y+1/2, z'
 '-x, y+1/2, -z+1/2'
 'x+1/2, -y, -z+1/2'
 '-x, -y, -z'
 'x-1/2, y-1/2, -z'
 'x, -y-1/2, z-1/2'
 '-x-1/2, y, z-1/2'
 
_cell_length_a    12.3275
_cell_length_b    17.2004
_cell_length_c    18.1730
_cell_angle_alpha  90.000
_cell_angle_beta   90.000
_cell_angle_gamma  90.000
 
_shelx_F_squared_multiplier     1.000
 
loop_
 _refln_index_h
 _refln_index_k
 _refln_index_l
 _refln_F_squared_calc
 _refln_F_squared_meas
 _refln_F_squared_sigma
 _refln_observed_status
   2   0   0    72652.83    75925.29    566.97 o
   4   0   0     5005.48     4763.88    174.79 o
   6   0   0    94987.30    97800.04    988.58 o
   8   0   0   118402.55   117533.23   1059.96 o
  10   0   0    36790.35    34671.95    657.08 o
  12   0   0    10636.29    10999.53    831.76 o
   1   1   0   297207.94   258016.89   8740.00 o
   3   1   0    89315.81    89896.39    493.50 o
   5   1   0    25915.15    27159.73    460.54 o
   7   1   0    98106.24    99710.83    733.07 o
   9   1   0    49448.10    48716.07    506.48 o
  11   1   0     5659.27     5643.42    270.82 o
  13   1   0    19653.53    19914.41    500.76 o
   0   2   0   313903.38   267337.31   3118.94 o
   2   2   0    37107.91    39804.86    250.07 o
   4   2   0     8610.17     8602.56    257.69 o
   6   2   0    31123.81    31038.86    393.33 o
   8   2   0    28879.23    28974.48    463.45 o
  10   2   0    22041.56    22210.06    386.85 o
  12   2   0     1503.64     1499.65    211.39 o
  14   2   0    15526.86    15656.34    661.66 o
   1   3   0    20492.28    20334.45    171.98 o
   3   3   0    16459.59    18092.34    243.05 o
   5   3   0     8248.96     9040.58    293.39 o
   7   3   0     5826.61     6711.90    247.25 o
   9   3   0     3141.05     3181.27    193.02 o
  11   3   0      985.77      849.46    235.81 o
  13   3   0     1356.62     1620.18    340.91 o
  15   3   0      217.24      149.26    410.13 o
   0   4   0   206916.70   198781.11   1052.94 o
   2   4   0    49219.86    47443.73    343.61 o
   4   4   0    23624.46    24001.20    255.14 o
   6   4   0    28482.51    29971.12    328.94 o
   8   4   0    14905.58    15105.09    293.50 o
  10   4   0     1655.91     1445.02    175.68 o
  12   4   0      200.46      479.94    287.33 o
  14   4   0     3445.37     2995.81    520.53 o
   1   5   0   155482.28   146552.36   1835.18 o
   3   5   0    10275.15     9974.83    388.63 o
   5   5   0      792.10      917.64     95.93 o
   7   5   0    76872.75    78766.70   1230.49 o
   9   5   0    19638.48    20841.45    496.23 o
  11   5   0      125.40      522.84    202.90 o
  13   5   0     7919.33     7374.26    523.73 o
  15   5   0     9466.79     8582.69    659.25 o
   0   6   0   197790.52   187713.47   1732.75 o
   2   6   0    89183.42    86741.30    506.78 o
   4   6   0     2613.82     3171.03    182.41 o
   6   6   0    73082.19    70547.95   1113.83 o
   8   6   0    99916.14    96959.12    759.15 o
  10   6   0    12336.53    12328.73    381.05 o
  12   6   0     4169.03     3778.36    530.78 o
  14   6   0    20417.12    21606.51    753.29 o
   1   7   0   122853.83   114905.86    569.56 o
   3   7   0    10159.56     9220.58    198.98 o
   5   7   0    58786.90    57996.34    739.30 o
   7   7   0   146880.31   147141.00    864.84 o
   9   7   0    32269.37    33878.75    545.70 o
  11   7   0      682.99      709.96    304.16 o
  13   7   0    12827.70    12710.04    635.67 o
   0   8   0    69794.64    70783.18    831.43 o
   2   8   0    12172.06    12564.23    257.71 o
   4   8   0    12832.96    12985.74    229.68 o
   6   8   0    61308.97    59390.64   1398.86 o
   8   8   0    40352.55    38874.43    651.00 o
  10   8   0    13560.30    13899.36    573.10 o
  12   8   0     4157.92     4600.64    511.48 o
  14   8   0     9958.43    10142.11    663.15 o
   1   9   0     7497.60     6898.09    190.03 o
   3   9   0       12.91       42.04    111.53 o
   5   9   0    23817.03    23384.24    309.61 o
   7   9   0     5615.72     5675.67    249.41 o
   9   9   0    12597.91    12650.90    549.42 o
  11   9   0      732.59      302.42    323.07 o
  13   9   0     3013.64     2690.71    451.54 o
   0  10   0      112.14      292.26    164.99 o
   2  10   0     3474.58     3879.82    186.54 o
   4  10   0     2882.99     3912.01    269.71 o
   6  10   0      693.44      996.42    178.47 o
   8  10   0     4986.16     4629.85    387.60 o
  10  10   0      448.38      377.15    312.91 o
  12  10   0      539.14      686.26    379.00 o
  14  10   0      147.26      746.06    454.00 o
   1  11   0    33250.91    33437.33    407.92 o
   3  11   0     1557.05     1262.62    157.43 o
   5  11   0     5277.88     5093.30    262.94 o
   7  11   0    45431.91    44600.55    806.75 o
   9  11   0    20659.59    19536.74    685.90 o
  11  11   0      513.24     1051.92    377.99 o
  13  11   0     1249.16     1408.50    439.66 o
   0  12   0    59184.38    56536.85   1539.62 o
   2  12   0    33241.49    32653.97    436.66 o
   4  12   0       67.11      174.77    166.86 o
   6  12   0    84350.88    81906.10   1053.63 o
   8  12   0    61893.38    60799.76   1133.34 o
  10  12   0     7646.47     7261.20    618.84 o
  12  12   0      282.47      304.07    403.08 o
   1  13   0    55574.06    52922.73    659.01 o
   3  13   0    18756.89    17888.67    368.49 o
   5  13   0    34878.31    32673.64   1022.36 o
   7  13   0    73675.77    70666.98   2277.54 o
   9  13   0    37935.07    36688.14    992.20 o
  11  13   0      110.69      -48.78    384.42 o
   0  14   0    42647.57    42188.38    646.35 o
   2  14   0    41499.35    39592.96    509.40 o
   4  14   0     1074.58     1046.80    264.65 o
   6  14   0    34202.41    34141.30    860.13 o
   8  14   0    46463.21    44404.58   1590.54 o
  10  14   0     1984.85      948.01    407.13 o
  12  14   0     3261.31     3307.05    518.32 o
   1  15   0    16654.90    16298.40    410.73 o
   3  15   0     6677.19     6527.52    336.96 o
   5  15   0     3607.29     3849.35    472.88 o
   7  15   0    16558.21    17573.93    703.23 o
   9  15   0     2582.86     2744.14    457.80 o
  11  15   0     1688.89     1803.93    480.71 o
   0  16   0     2809.38     3082.46    292.11 o
   2  16   0     5225.67     5160.47    272.52 o
   4  16   0      697.58      954.85    269.07 o
   6  16   0      253.11      440.20    427.04 o
   8  16   0       10.79       -1.39    566.97 o
  10  16   0     3053.08     3933.54    579.64 o
   1  17   0     5427.90     5575.94    302.54 o
   3  17   0      130.56      708.86    324.03 o
   5  17   0     2539.11     3143.90    428.62 o
   7  17   0     2954.66     2949.22    447.41 o
   9  17   0     6250.95     6423.52    598.36 o
   0  18   0    24833.15    24474.18    622.90 o
   2  18   0    14700.49    15969.69    519.05 o
   4  18   0     1046.46     1715.08    378.54 o
   6  18   0     8890.36     8495.70    620.83 o
   8  18   0    11429.17    10960.33    699.10 o
   1  19   0    36559.78    36753.52    629.67 o
   3  19   0     1910.47     2547.63    415.86 o
   5  19   0     5146.14     4718.25    494.26 o
   7  19   0    12767.71    14046.85    731.78 o
   2  20   0    13518.34    14746.15    675.44 o
   4  20   0      228.11      313.58    408.37 o
   6  20   0     7164.73     7635.12   1000.04 o
   1  21   0    11978.35    12971.58   1021.75 o
   3  21   0     1171.07     1231.73    435.78 o
   1   1   1    19245.54    19862.90    302.92 o
   2   1   1     2001.13     2050.85     44.09 o
   3   1   1    18094.75    18794.39    160.55 o
   4   1   1     3849.26     3941.94     90.48 o
   5   1   1    13692.93    13687.89    146.05 o
   6   1   1      958.66      948.79     68.73 o
   7   1   1     2833.58     3102.84    115.71 o
   8   1   1      826.93      790.04     87.25 o
   9   1   1     4633.64     4578.99    155.79 o
  10   1   1     6344.62     6282.69    184.23 o
  11   1   1    13668.60    13934.22    246.84 o
  12   1   1     3365.15     3524.64    173.42 o
  13   1   1     9115.55     9133.02    301.63 o
  14   1   1      380.63      593.80    360.69 o
   1   2   1     5083.46     5332.10     64.32 o
   2   2   1   128825.37   127783.59    987.98 o
   3   2   1   123349.19   125776.29    870.40 o
   4   2   1   112300.60   112479.80    556.48 o
   5   2   1     8755.94     9596.19    133.54 o
   6   2   1    26361.23    27444.12    229.34 o
   7   2   1       67.77      142.98     67.67 o
   8   2   1     2813.44     3003.37    124.89 o
   9   2   1    11377.26    12179.04    256.35 o
  10   2   1    42428.80    41966.12    357.70 o
  11   2   1    16191.09    16299.11    260.66 o
  12   2   1    30785.18    30144.30    367.53 o
  13   2   1     4169.50     4683.56    242.98 o
  14   2   1     6404.51     6443.22    369.84 o
  15   2   1      364.95       69.57    394.75 o
   1   3   1    22883.38    22763.81    138.93 o
   2   3   1      888.61     1332.29     73.29 o
   3   3   1   186701.16   186201.44   1798.77 o
   4   3   1    85370.56    87223.62    796.54 o
   5   3   1    89750.35    88566.75    700.20 o
   6   3   1     4639.61     4690.64    119.06 o
   7   3   1     6994.67     7007.44    155.94 o
   8   3   1     4550.74     4585.36    142.76 o
   9   3   1    23426.25    22961.25    258.94 o
  10   3   1    13350.67    13290.43    252.12 o
  11   3   1    44867.29    43609.49    492.05 o
  12   3   1     9261.58     9547.31    281.07 o
  13   3   1    36414.98    35028.42    585.50 o
  14   3   1     1883.14     1765.82    275.73 o
  15   3   1        9.61      545.62    349.81 o
   1   4   1    44766.79    43849.90    293.26 o
   2   4   1   180021.84   173659.86   1297.76 o
   3   4   1    25015.07    26076.51    198.85 o
   4   4   1   121739.63   119977.67    543.94 o
   5   4   1    16846.90    16398.63    165.52 o
   6   4   1    35404.23    35768.75    325.27 o
   7   4   1     2162.28     2588.50    109.34 o
   8   4   1      241.67      364.63     83.96 o
   9   4   1     4648.63     4438.96    160.26 o
  10   4   1    39525.75    39420.67    352.96 o
  11   4   1    10982.12    11196.74    281.59 o
  12   4   1    50240.83    47781.98    556.67 o
  13   4   1     1227.53     1464.69    247.55 o
  14   4   1     2650.90     2487.54    292.00 o
  15   4   1       27.85     -241.25    288.38 o
   1   5   1    24707.40    23740.98    159.55 o
   2   5   1     9358.25     9067.78    111.45 o
   3   5   1   148747.58   147873.94    915.19 o
   4   5   1    38005.13    39678.96    320.60 o
   5   5   1    16612.46    16525.21    262.89 o
   6   5   1     8205.02     8611.96    151.60 o
   7   5   1     5485.06     6069.95    147.99 o
   8   5   1      144.00      122.93     85.34 o
   9   5   1     8461.97     8534.45    191.07 o
  10   5   1     3138.01     3442.67    160.22 o
  11   5   1    17901.51    17479.00    364.13 o
  12   5   1      451.75      653.06    215.35 o
  13   5   1     7247.47     7351.13    367.52 o
  14   5   1       48.49      122.37    254.20 o
  15   5   1      577.08      375.64    299.09 o
   1   6   1     2624.66     2688.70     83.15 o
   2   6   1     9419.01     8984.64    133.13 o
   3   6   1      355.36      643.63     55.80 o
   4   6   1     5735.36     6046.88    102.49 o
   5   6   1     5684.58     5810.22    119.13 o
   6   6   1      329.33      443.28     74.67 o
   7   6   1      766.22     1042.25     91.30 o
   8   6   1     2244.14     2402.79    118.38 o
   9   6   1       28.81      117.87    108.25 o
  10   6   1      155.62       -8.59    147.46 o
  11   6   1      467.65      484.62    170.70 o
  12   6   1     4498.86     4712.32    306.43 o
  13   6   1       19.09      240.46    244.57 o
  14   6   1      184.69      402.14    269.34 o
  15   6   1      333.41     -129.11    293.49 o
   1   7   1     1525.56     1938.21     71.52 o
   2   7   1      317.42      382.99     64.77 o
   3   7   1     5904.87     5802.97    120.26 o
   4   7   1      381.82      430.13     59.69 o
   5   7   1    16745.24    17240.18    167.53 o
   6   7   1     1846.59     1978.74    115.07 o
   7   7   1     1413.62     1630.07    103.51 o
   8   7   1      500.79      560.54    108.31 o
   9   7   1     4905.09     5047.29    212.15 o
  10   7   1     1802.60     1990.66    187.57 o
  11   7   1     1976.15     2199.55    250.50 o
  12   7   1     1253.42     1189.68    307.56 o
  13   7   1     1460.58     1688.71    271.89 o
  14   7   1      421.97       90.74    276.12 o
   1   8   1      339.14      265.24     60.93 o
   2   8   1    14496.86    14526.28    203.00 o
   3   8   1     8619.88     8178.12    174.94 o
   4   8   1   110720.61   108520.59    827.47 o
   5   8   1     8530.69     8793.38    158.79 o
   6   8   1    51502.32    51160.32    443.36 o
   7   8   1       19.77      118.21    113.97 o
   8   8   1     7634.04     7724.31    207.27 o
   9   8   1      268.56      361.17    152.36 o
  10   8   1    15802.48    16587.00    454.12 o
  11   8   1     2980.27     2527.82    257.62 o
  12   8   1    12194.55    12433.53    432.39 o
  13   8   1     1553.56     1359.28    286.95 o
  14   8   1     5103.95     4833.56    391.42 o
   1   9   1    16826.96    16582.66    177.64 o
   2   9   1    18944.08    19740.55    217.06 o
   3   9   1   102863.47    97696.75    682.51 o
   4   9   1    24718.86    23566.03    258.43 o
   5   9   1   104889.23   101223.83   1088.42 o
   6   9   1     5113.24     5118.77    152.68 o
   7   9   1     6988.31     7287.78    199.21 o
   8   9   1      167.22      -88.11    147.50 o
   9   9   1    19511.58    19608.73    378.98 o
  10   9   1     3826.68     4844.28    302.51 o
  11   9   1    26527.52    26388.09    551.61 o
  12   9   1     3171.83     3046.04    303.17 o
  13   9   1     8659.86     8194.72    428.89 o
  14   9   1       95.36     -139.17    357.81 o
   1  10   1     7446.33     7201.93    144.52 o
   2  10   1    43677.91    41499.89    466.36 o
   3  10   1    28585.07    28164.53    275.64 o
   4  10   1   128012.81   121103.59    807.52 o
   5  10   1     8638.23     9196.58    198.06 o
   6  10   1    43691.35    42258.91    404.73 o
   7  10   1     4045.67     3882.51    192.05 o
   8  10   1     1500.43     1291.82    157.94 o
   9  10   1     2285.59     2387.76    257.52 o
  10  10   1    33416.42    32241.57    588.73 o
  11  10   1     3428.59     3946.24    309.47 o
  12  10   1    14132.85    13554.30    471.49 o
  13  10   1      878.53     1061.69    335.18 o
  14  10   1     3705.12     4184.61    370.33 o
   1  11   1     4407.97     4328.16    133.67 o
   2  11   1    12844.23    12484.40    213.89 o
   3  11   1    48559.38    46060.28    362.17 o
   4  11   1    10875.73    10339.12    207.96 o
   5  11   1    66142.13    62841.48    475.94 o
   6  11   1     6225.63     5918.84    231.19 o
   7  11   1      610.05      974.59    152.69 o
   8  11   1     1239.40     1265.91    165.41 o
   9  11   1    10101.89    10570.99    396.11 o
  10  11   1     1566.70     1673.77    261.62 o
  11  11   1    16508.62    15442.23    479.97 o
  12  11   1     1905.40     2161.30    308.53 o
  13  11   1     4302.01     3940.54    362.93 o
   1  12   1     1472.04     1801.81    105.41 o
   2  12   1     3299.11     3516.50    144.16 o
   3  12   1     3500.91     3798.22    159.15 o
   4  12   1    17499.52    16647.45    253.28 o
   5  12   1     1833.91     1746.70    150.15 o
   6  12   1     3019.35     3364.67    259.99 o
   7  12   1      203.01      378.90    174.27 o
   8  12   1     1812.35     1826.66    255.09 o
   9  12   1     1118.25      723.71    240.75 o
  10  12   1     5962.96     6357.30    373.71 o
  11  12   1      817.99      570.00    436.69 o
  12  12   1     1446.54     1428.72    309.06 o
  13  12   1      420.02      965.09    321.60 o
   1  13   1      332.35      427.56     97.87 o
   2  13   1       45.79      168.89    111.56 o
   3  13   1       19.14      -11.64    118.99 o
   4  13   1     1589.80     1576.60    148.03 o
   5  13   1       75.52      351.09    152.75 o
   6  13   1      539.66      664.08    183.84 o
   7  13   1      892.74     1297.68    235.32 o
   8  13   1      405.34      420.40    236.32 o
   9  13   1      687.39      405.85    252.93 o
  10  13   1      464.89      346.16    294.26 o
  11  13   1       44.50      229.53    338.93 o
  12  13   1        3.86      -24.81    296.57 o
   1  14   1      117.55       42.72    107.21 o
   2  14   1     8279.33     8284.31    221.77 o
   3  14   1     6786.50     6665.97    224.75 o
   4  14   1    18106.45    17594.86    304.31 o
   5  14   1     3910.23     4156.35    254.48 o
   6  14   1     4617.54     5049.99    277.29 o
   7  14   1     1573.33     1582.11    259.44 o
   8  14   1      266.98      602.83    252.30 o
   9  14   1       29.40     -168.06    256.37 o
  10  14   1     3206.88     3749.50    335.94 o
  11  14   1      314.06      284.55    377.45 o
  12  14   1     2969.32     3045.30    365.81 o
   1  15   1     5708.06     6007.65    188.02 o
   2  15   1     8255.34     8214.61    230.58 o
   3  15   1    31060.62    30728.02    377.33 o
   4  15   1     5918.16     5693.67    247.58 o
   5  15   1    21064.24    20177.81    429.44 o
   6  15   1     5242.19     4941.08    327.87 o
   7  15   1     3233.60     3136.24    309.23 o
   8  15   1        1.53       43.75    259.19 o
   9  15   1     2632.81     3004.66    325.50 o
  10  15   1     1828.67     1715.08    325.50 o
  11  15   1    13903.58    14054.60    535.60 o
   1  16   1     3205.03     3434.26    159.71 o
   2  16   1    17728.93    17551.45    295.56 o
   3  16   1     7030.46     7203.89    253.59 o
   4  16   1    39314.86    39677.85    647.72 o
   5  16   1     7691.51     7014.65    379.10 o
   6  16   1    12620.11    12490.60    453.81 o
   7  16   1      162.72     -222.77    253.59 o
   8  16   1     1143.96     1385.76    291.72 o
   9  16   1     1898.67     2534.05    613.29 o
  10  16   1    14666.94    14218.71    538.20 o
   1  17   1     2675.88     3074.49    183.35 o
   2  17   1     3565.70     3801.08    203.63 o
   3  17   1    26704.87    26490.38    442.60 o
   4  17   1     5249.67     5596.12    303.31 o
   5  17   1    19499.68    19866.68    672.09 o
   6  17   1      914.80      583.64    262.62 o
   7  17   1       58.16       59.03    273.82 o
   8  17   1      851.17      803.37    380.80 o
   9  17   1     7302.44     7522.38    439.77 o
   1  18   1      930.66     1047.66    169.71 o
   2  18   1     2796.36     3535.50    209.69 o
   3  18   1     1691.93     1793.70    240.92 o
   4  18   1     8926.02     8782.63    414.16 o
   5  18   1      624.07      429.08    268.79 o
   6  18   1     2309.30     2136.51    309.28 o
   7  18   1       42.05       31.61    284.93 o
   8  18   1     2087.29     2209.38    446.26 o
   9  18   1     1111.46      689.37    382.19 o
   1  19   1      424.68      703.78    203.75 o
   2  19   1      553.06      458.17    215.15 o
   3  19   1       46.09      213.46    403.78 o
   4  19   1       53.52      444.30    271.80 o
   5  19   1      727.74      943.44    292.06 o
   6  19   1       23.78      342.32    293.56 o
   7  19   1      448.17      394.71    309.65 o
   1  20   1      263.10      351.11    290.45 o
   2  20   1     3918.78     4494.28    347.38 o
   3  20   1       14.49      237.08    280.24 o
   4  20   1     1912.18     2414.07    359.79 o
   5  20   1      261.21     -253.07    299.20 o
   6  20   1      797.41      731.74    323.42 o
   1  21   1     2125.42     2993.34    396.05 o
   2  21   1      416.76      542.70    454.18 o
   3  21   1    13692.29    14336.87    607.36 o
   4  21   1      706.34      581.89    361.94 o
   0   0   2   223039.13   214943.67   1879.45 o
   1   0   2   100565.55    99129.91   2102.90 o
   2   0   2    24399.31    24003.80    363.30 o
   3   0   2    47440.21    48805.70    414.31 o
   4   0   2     7135.00     7998.83    150.60 o
   5   0   2     5444.74     5562.70    191.78 o
   6   0   2    83660.95    83327.90   1076.75 o
   7   0   2    36546.36    37025.13    469.25 o
   8   0   2    51286.36    49065.12    478.10 o
   9   0   2    27650.99    28714.83    552.65 o
  10   0   2    27329.38    28175.29    423.07 o
  11   0   2       31.55     -105.15    160.00 o
  12   0   2     1675.12     1738.62    242.20 o
  13   0   2    11230.72    10633.10   1403.56 o
  14   0   2    17821.00    18388.92    672.58 o
  15   0   2     7054.74     7503.32    731.03 o
   0   1   2    58738.14    62355.55   1287.75 o
   1   1   2   131649.06   131025.07   2312.05 o
   2   1   2    96689.35    99923.01   1037.66 o
   3   1   2      915.30      966.43     42.59 o
   4   1   2     1712.42     1964.03     70.84 o
   5   1   2    24525.48    24346.16    200.84 o
   6   1   2    30767.23    30704.38    274.82 o
   7   1   2    38147.47    40937.03    346.46 o
   8   1   2    35194.91    34033.42    359.22 o
   9   1   2    37567.70    37451.55    318.08 o
  10   1   2     3165.48     3469.34    155.40 o
  11   1   2     6117.12     5686.24    193.19 o
  12   1   2     2327.82     2292.30    185.26 o
  13   1   2     8882.07     8655.43    326.66 o
  14   1   2     5821.44     6439.15    572.32 o
  15   1   2    10443.37    10541.35    642.41 o
   0   2   2   112909.26   109368.41   2346.02 o
   1   2   2    13429.60    13497.32    228.17 o
   2   2   2    12876.78    12428.20    136.61 o
   3   2   2    25061.57    25240.68    166.41 o
   4   2   2     1007.48     1119.02     55.71 o
   5   2   2    12889.65    12791.20    146.08 o
   6   2   2    19241.64    19938.88    192.45 o
   7   2   2    26771.84    26492.20    237.72 o
   8   2   2     9075.58     9464.90    174.58 o
   9   2   2     6507.05     6698.04    174.63 o
  10   2   2    14917.19    14785.52    236.60 o
  11   2   2       54.76       17.93    116.43 o
  12   2   2     1367.45     1343.37    172.65 o
  13   2   2     2305.50     2464.22    207.00 o
  14   2   2     6375.71     6556.16    398.51 o
  15   2   2     3883.45     4460.45   1214.16 o
   0   3   2      263.70      283.47     40.93 o
   1   3   2    21988.81    22770.64    235.72 o
   2   3   2    10657.84    11021.06    224.79 o
   3   3   2     2319.63     2303.54     94.38 o
   4   3   2      125.06      205.47     43.99 o
   5   3   2      235.84      372.20     54.83 o
   6   3   2     6212.24     6652.76    132.76 o
   7   3   2       54.67      111.12     70.40 o
   8   3   2     2594.54     2627.14    117.31 o
   9   3   2      141.47      179.55     93.54 o
  10   3   2      279.65      317.86    108.74 o
  11   3   2       68.41      370.07    142.41 o
  12   3   2      105.51      409.65    160.09 o
  13   3   2      628.24      835.74    199.68 o
  14   3   2      100.71     -213.16    246.63 o
  15   3   2      444.38      535.86    406.49 o
   0   4   2     1463.10     1473.93     68.54 o
   1   4   2    35418.78    36210.80    542.73 o
   2   4   2      646.01      967.47     54.71 o
   3   4   2    38738.02    40968.19    615.73 o
   4   4   2      311.60      568.14     91.98 o
   5   4   2      976.56     1402.86     73.59 o
   6   4   2    17328.20    17334.07    186.77 o
   7   4   2     2144.96     2605.34    132.17 o
   8   4   2    17109.10    16984.53    218.04 o
   9   4   2     3153.67     3286.90    144.10 o
  10   4   2       79.29      186.70    113.59 o
  11   4   2      964.20      945.40    156.25 o
  12   4   2       12.61      127.55    208.78 o
  13   4   2     1691.63     1885.79    220.05 o
  14   4   2      447.50      464.66    261.98 o
  15   4   2     1661.23     1754.43    379.20 o
   0   5   2   174859.64   168539.22   2289.27 o
   1   5   2    31084.07    31417.60    272.08 o
   2   5   2    60993.08    61197.49    665.43 o
   3   5   2     4268.89     4031.30    115.96 o
   4   5   2       34.27      144.46     62.93 o
   5   5   2    10749.07    10605.83    143.42 o
   6   5   2    12080.83    12304.10    210.70 o
   7   5   2    48862.09    48154.00    479.25 o
   8   5   2    22594.75    22612.17    338.38 o
   9   5   2    14953.80    15179.97    242.49 o
  10   5   2    15672.94    15940.28    384.01 o
  11   5   2     1051.74     1327.14    164.65 o
  12   5   2     2019.58     1889.06    208.82 o
  13   5   2     2259.70     2715.18    274.99 o
  14   5   2     5676.43     6309.49    375.36 o
  15   5   2     4098.00     4624.60    565.93 o
   0   6   2    80032.39    77703.41    645.31 o
   1   6   2   147502.92   142781.73    809.30 o
   2   6   2    49273.73    47362.79    349.47 o
   3   6   2    16912.00    17265.94    162.39 o
   4   6   2      271.60      350.38     72.58 o
   5   6   2    23756.67    24129.55    224.09 o
   6   6   2    60569.96    61116.48    677.99 o
   7   6   2    56794.07    56611.86    419.12 o
   8   6   2    39625.27    39014.34    345.50 o
   9   6   2    45789.68    44083.09    436.95 o
  10   6   2    10728.30    10809.10    271.51 o
  11   6   2      347.84      304.47    170.27 o
  12   6   2     1983.32     2270.96    258.84 o
  13   6   2     7211.08     7256.98    379.15 o
  14   6   2     8273.77     8172.78    417.73 o
  15   6   2    11502.54    11696.60    568.84 o
   0   7   2    71472.73    69704.56    665.50 o
   1   7   2    85476.96    82835.13    555.47 o
   2   7   2    35835.15    35147.28    450.75 o
   3   7   2     5204.53     5603.36    129.04 o
   4   7   2     1084.66     1106.87     74.35 o
   5   7   2     6259.92     6239.44    145.80 o
   6   7   2    71664.28    70708.48    699.17 o
   7   7   2    44893.16    44026.57    358.63 o
   8   7   2    45160.81    45720.14    473.18 o
   9   7   2    16495.82    16838.06    300.39 o
  10   7   2    12141.29    12259.74    342.12 o
  11   7   2       25.40     -139.71    173.72 o
  12   7   2      311.76      115.38    230.65 o
  13   7   2     5050.09     5124.11    343.23 o
  14   7   2    11833.36    11416.96    464.70 o
   0   8   2    62955.73    60853.73    473.04 o
   1   8   2    23122.74    22797.86    207.17 o
   2   8   2    30014.22    28024.20    273.76 o
   3   8   2       84.57      126.21     69.04 o
   4   8   2       75.40      135.53     69.55 o
   5   8   2    10848.37    10944.57    163.76 o
   6   8   2    14006.28    14120.59    185.54 o
   7   8   2    45087.56    45591.05    608.72 o
   8   8   2    12848.84    12720.74    321.89 o
   9   8   2    19759.74    19625.17    330.42 o
  10   8   2     2581.12     3004.30    214.22 o
  11   8   2      929.25      950.95    233.18 o
  12   8   2     1227.85      849.04    252.13 o
  13   8   2     3581.29     3632.41    367.74 o
  14   8   2     5671.00     5874.51    392.12 o
   0   9   2     5944.62     5800.38    189.51 o
   1   9   2     9747.00    10057.80    164.17 o
   2   9   2      148.98      238.14     73.58 o
   3   9   2     1521.59     1629.71    101.90 o
   4   9   2     1880.55     2060.01    102.21 o
   5   9   2     1824.44     2200.47     94.83 o
   6   9   2     5457.30     5506.33    156.16 o
   7   9   2      730.33      959.81    134.77 o
   8   9   2    12676.90    13065.97    279.21 o
   9   9   2     1171.60     1366.92    185.22 o
  10   9   2       70.57      306.25    179.14 o
  11   9   2      128.94      211.71    226.56 o
  12   9   2       85.45      124.70    247.32 o
  13   9   2     1735.87     1746.04    504.56 o
  14   9   2      823.62      709.16    307.50 o
   0  10   2      365.49      427.11    109.39 o
   1  10   2     4846.23     4995.30    146.28 o
   2  10   2     3730.56     3660.24    130.31 o
   3  10   2      589.28      639.14     97.20 o
   4  10   2      973.88      853.30    102.86 o
   5  10   2     1271.25     1451.61    110.44 o
   6  10   2     2592.31     2541.38    133.77 o
   7  10   2      185.84      171.56    118.97 o
   8  10   2     2483.42     2438.63    177.00 o
   9  10   2     2244.95     2445.04    249.88 o
  10  10   2      627.05      691.59    234.69 o
  11  10   2       16.90       22.78    235.58 o
  12  10   2      117.77      -14.55    260.95 o
  13  10   2      145.71      376.35    287.64 o
   0  11   2    21038.65    20883.92    355.07 o
   1  11   2    18784.52    17671.32    222.04 o
   2  11   2     3224.22     3451.71    132.77 o
   3  11   2     7514.04     7942.12    235.18 o
   4  11   2     3509.61     3594.24    147.09 o
   5  11   2      691.99      707.36    119.73 o
   6  11   2     6127.91     6589.20    220.79 o
   7  11   2    15682.72    15586.84    311.52 o
   8  11   2    11058.70    10946.14    287.25 o
   9  11   2     6340.25     6011.83    349.75 o
  10  11   2     7457.66     6961.58    392.64 o
  11  11   2      135.36       74.97    247.74 o
  12  11   2      317.60      273.12    276.37 o
  13  11   2      620.18      415.59    304.52 o
   0  12   2    43309.95    43509.46    437.84 o
   1  12   2    21093.00    20280.16    274.48 o
   2  12   2    32894.91    31429.21    318.56 o
   3  12   2      710.78     1057.97    119.68 o
   4  12   2     1112.61      922.01    128.07 o
   5  12   2    10212.09    10133.01    258.06 o
   6  12   2    19080.07    18613.12    392.82 o
   7  12   2    32669.89    32271.59    431.96 o
   8  12   2    27016.99    26630.05    470.09 o
   9  12   2    13271.10    13574.42    443.41 o
  10  12   2      988.08      846.52    286.52 o
  11  12   2     2235.17     1928.60    298.37 o
  12  12   2      187.94       -4.49    285.05 o
  13  12   2     2819.66     2478.33    352.41 o
   0  13   2    44085.68    42751.41    594.69 o
   1  13   2    34216.56    33001.11    358.88 o
   2  13   2     9627.95     9119.03    218.46 o
   3  13   2    13412.30    13131.47    243.65 o
   4  13   2     2925.44     2987.86    165.11 o
   5  13   2     4918.58     5355.54    223.18 o
   6  13   2    20658.02    19837.93    516.30 o
   7  13   2    28847.47    29232.60    605.39 o
   8  13   2    22125.71    22310.27    526.40 o
   9  13   2    12022.15    11572.63    439.90 o
  10  13   2     6954.69     7197.68    397.60 o
  11  13   2       26.31     -275.25    275.25 o
  12  13   2      256.17      489.80    311.36 o
   0  14   2    13431.90    13910.76    303.99 o
   1  14   2    23773.50    24098.61    283.84 o
   2  14   2    15178.65    14809.23    262.77 o
   3  14   2      112.62      225.16    135.34 o
   4  14   2      136.86      231.33    150.76 o
   5  14   2     2871.83     3163.20    216.48 o
   6  14   2    15644.96    14556.65    379.19 o
   7  14   2    13570.86    13292.60    439.92 o
   8  14   2    19002.77    18787.12    506.81 o
   9  14   2     8853.53     8310.63    420.05 o
  10  14   2      189.75      211.75    280.84 o
  11  14   2      378.09      616.39    304.22 o
  12  14   2      756.27      808.47    333.73 o
   0  15   2    23661.71    24077.42    405.64 o
   1  15   2     2959.23     3265.16    157.29 o
   2  15   2     2865.80     3283.80    171.66 o
   3  15   2     1521.35     1608.95    160.91 o
   4  15   2       16.60        0.64    159.66 o
   5  15   2     3037.20     2727.13    218.63 o
   6  15   2     2955.80     2806.44    242.04 o
   7  15   2    10499.28    10699.60    429.24 o
   8  15   2     2872.92     2790.74    309.14 o
   9  15   2     1397.42     1672.42    306.97 o
  10  15   2      417.93      811.85    301.42 o
  11  15   2      582.45      683.95    336.73 o
   0  16   2     4791.92     4707.05    261.53 o
   1  16   2     1177.63     1208.85    160.08 o
   2  16   2       19.57     -147.11    147.11 o
   3  16   2      236.93      438.16    170.23 o
   4  16   2       15.65      223.74    186.56 o
   5  16   2       62.16      321.69    208.75 o
   6  16   2      752.52      488.53    254.05 o
   7  16   2      241.34      128.29    264.23 o
   8  16   2      667.79      417.61    277.05 o
   9  16   2      254.71      234.51    293.84 o
  10  16   2      794.14      523.97    325.33 o
   0  17   2     2366.80     3164.55    482.31 o
   1  17   2     7212.34     7250.00    258.41 o
   2  17   2      746.75      997.26    180.16 o
   3  17   2      211.42       -5.33    178.69 o
   4  17   2       59.81       82.98    202.16 o
   5  17   2      109.39      364.67    249.86 o
   6  17   2     3297.18     3626.71    316.48 o
   7  17   2      414.73      443.46    281.37 o
   8  17   2     4696.23     5076.94    464.37 o
   9  17   2     2101.36     2280.42    343.41 o
   0  18   2    19036.21    18251.86    569.18 o
   1  18   2     8922.99     9073.42    307.66 o
   2  18   2     4246.96     4445.24    239.76 o
   3  18   2     2982.35     3373.75    246.83 o
   4  18   2      136.52      234.59    215.25 o
   5  18   2     1772.65     1897.87    294.59 o
   6  18   2     3347.15     3214.19    333.75 o
   7  18   2    11010.72    11514.23    482.71 o
   8  18   2     5305.77     5067.11    533.67 o
   0  19   2    24863.34    25079.99   1031.97 o
   1  19   2    14207.09    14044.49    386.25 o
   2  19   2     7480.53     8036.71    366.55 o
   3  19   2      261.13      490.02    222.41 o
   4  19   2      101.01      270.22    273.43 o
   5  19   2     3282.72     3721.61    387.41 o
   6  19   2     6989.53     7055.13    430.76 o
   7  19   2     7938.04     8808.85    465.35 o
   0  20   2     8734.46     7891.96    635.04 o
   1  20   2    13290.81    13798.94    756.50 o
   2  20   2     3869.16     4036.68    311.09 o
   3  20   2     1880.36     2179.22    370.81 o
   4  20   2      717.28      788.24    300.73 o
   5  20   2     1049.17      892.78    312.86 o
   6  20   2     4944.08     5099.23    396.67 o
   0  21   2     3936.50     4385.20    546.38 o
   1  21   2     3547.37     3528.05    422.20 o
   2  21   2     3796.65     3808.64    372.11 o
   3  21   2       30.64      492.98    367.40 o
   4  21   2       14.13       92.35    362.58 o
   1   1   3    10022.66    10712.75    171.28 o
   2   1   3    68921.93    68795.28    723.20 o
   3   1   3    16722.85    17419.86    119.81 o
   4   1   3    44670.51    46322.10    330.04 o
   5   1   3     8834.96     9049.17    187.68 o
   6   1   3    16778.32    18198.40    187.54 o
   7   1   3     1536.49     1803.22     92.37 o
   8   1   3      589.95      839.20     90.68 o
   9   1   3      165.21      157.65     93.17 o
  10   1   3    15194.95    15561.21    241.06 o
  11   1   3      411.86      411.32    119.64 o
  12   1   3     7603.55     8027.05    267.02 o
  13   1   3      630.03      677.59    223.39 o
  14   1   3     1421.84     1503.65    256.91 o
  15   1   3      370.90      614.98    303.12 o
   1   2   3     3685.74     3722.00     64.42 o
   2   2   3    96384.42    96911.40   1088.36 o
   3   2   3   214193.34   209606.70   2058.10 o
   4   2   3    66985.85    68786.81    291.57 o
   5   2   3   126337.84   123695.93    875.59 o
   6   2   3     5351.53     5317.58    153.13 o
   7   2   3     2230.76     2309.16    102.94 o
   8   2   3     1047.89     1166.31     96.56 o
   9   2   3    19632.90    18388.13    238.05 o
  10   2   3     4808.00     4876.49    241.99 o
  11   2   3    45711.57    46182.25    470.89 o
  12   2   3     1702.20     1901.13    182.51 o
  13   2   3    10760.33    11102.33    356.90 o
  14   2   3       81.35       75.37    242.52 o
  15   2   3      253.04     -192.12    405.76 o
   1   3   3      871.58     1096.55     50.19 o
   2   3   3   103158.93   103691.62   2000.31 o
   3   3   3    68508.23    69145.52    503.65 o
   4   3   3   240371.61   240383.11   1970.97 o
   5   3   3     9855.48     9850.99    131.80 o
   6   3   3    62308.58    63133.70    541.23 o
   7   3   3     6826.91     7496.67    152.02 o
   8   3   3     4657.57     4556.89    173.03 o
   9   3   3      515.85      568.03     99.63 o
  10   3   3    56368.30    55898.41    494.18 o
  11   3   3     5959.49     6575.20    240.50 o
  12   3   3    29874.74    28831.33    411.75 o
  13   3   3     1691.43     1831.26    201.20 o
  14   3   3     7446.64     7568.37    398.61 o
  15   3   3      339.36      -38.97    395.60 o
   1   4   3    31356.34    31597.41    296.41 o
   2   4   3    23943.50    24873.06    417.20 o
   3   4   3   198511.41   194503.23   3475.17 o
   4   4   3    22234.03    22919.60    212.63 o
   5   4   3   122612.45   121820.32    977.78 o
   6   4   3     1273.53     1348.51    131.62 o
   7   4   3     6041.27     6374.73    150.71 o
   8   4   3       52.33       33.76     84.94 o
   9   4   3    33066.27    32204.15    472.56 o
  10   4   3     4706.67     4942.83    213.34 o
  11   4   3    44142.87    44511.93    475.95 o
  12   4   3     8152.14     7808.03    278.66 o
  13   4   3    12936.01    13191.63    529.02 o
  14   4   3      453.05      525.15    325.71 o
  15   4   3       65.34       35.83    412.77 o
   1   5   3     3091.64     3338.25     84.43 o
   2   5   3    20765.31    20763.82    258.06 o
   3   5   3    25836.99    26512.11    321.63 o
   4   5   3    83352.20    84032.17    559.31 o
   5   5   3      549.37      493.55     69.35 o
   6   5   3    24629.50    24567.29    328.31 o
   7   5   3      224.81      198.03     80.75 o
   8   5   3     3468.39     3376.66    155.12 o
   9   5   3     3472.18     3538.24    177.49 o
  10   5   3    24051.16    23581.60    350.53 o
  11   5   3     5121.58     5090.20    233.88 o
  12   5   3     9822.15     9874.36    299.23 o
  13   5   3     3610.84     4075.76    260.34 o
  14   5   3     1726.04     2200.46    298.71 o
  15   5   3       89.34     -168.36    371.46 o
   1   6   3     1790.97     2277.32     86.03 o
   2   6   3     9355.60    10023.35    182.54 o
   3   6   3     3635.38     3476.02    124.06 o
   4   6   3     6043.96     6819.84    152.49 o
   5   6   3    17372.52    17111.04    178.00 o
   6   6   3     1057.00     1115.40     92.04 o
   7   6   3       61.58       66.81     89.61 o
   8   6   3       19.10     -110.48    110.48 o
   9   6   3     5282.47     5585.43    215.92 o
  10   6   3     1453.72     1318.67    159.31 o
  11   6   3     1055.10     1157.72    169.25 o
  12   6   3     3473.08     3387.27    240.76 o
  13   6   3      260.00      185.86    426.41 o
  14   6   3      251.79      356.12    275.16 o
  15   6   3       18.29      -76.78    382.46 o
   1   7   3      951.09     1261.89     74.12 o
   2   7   3     6725.98     6417.75    176.85 o
   3   7   3      493.57      645.49     69.35 o
   4   7   3     7091.77     6813.20    162.10 o
   5   7   3     9659.88     9253.72    187.10 o
   6   7   3      113.62      228.71     87.74 o
   7   7   3      239.76      327.91     99.48 o
   8   7   3     3518.20     3787.16    189.22 o
   9   7   3        3.02       46.89    131.48 o
  10   7   3     2001.91     2070.45    174.66 o
  11   7   3       12.61       12.51    214.92 o
  12   7   3     3895.87     4046.84    305.32 o
  13   7   3      855.64      778.44    261.74 o
  14   7   3      610.68      714.13    286.64 o
   1   8   3    11606.00    11802.25    167.36 o
   2   8   3      143.41      158.20     81.88 o
   3   8   3    80007.04    79175.62    594.27 o
   4   8   3    12187.54    11892.18    170.08 o
   5   8   3    25367.71    24352.02    320.03 o
   6   8   3     3690.08     3882.51    150.42 o
   7   8   3     3172.64     3471.85    174.80 o
   8   8   3      268.72      166.19    129.11 o
   9   8   3     6189.99     6539.37    263.18 o
  10   8   3     3974.68     4368.79    249.12 o
  11   8   3    15853.56    16042.06    400.22 o
  12   8   3      566.96      797.75    275.63 o
  13   8   3    11045.31    11021.52    452.24 o
  14   8   3      486.06      396.12    294.03 o
   1   9   3      913.48      946.88     87.04 o
   2   9   3    71172.09    67266.59    524.95 o
   3   9   3     9093.56    10047.21    217.77 o
   4   9   3    83133.90    81954.38    720.58 o
   5   9   3    15513.29    15161.29    225.61 o
   6   9   3    17913.94    17958.98    254.37 o
   7   9   3       18.64      -65.26    110.28 o
   8   9   3       43.92     -121.16    132.31 o
   9   9   3    10242.36     9858.70    312.60 o
  10   9   3    27153.04    26914.54    456.89 o
  11   9   3     5216.68     5444.45    339.92 o
  12   9   3    30147.83    30608.06    612.94 o
  13   9   3     1066.18      621.18    281.43 o
  14   9   3     2672.65     2794.96    348.19 o
   1  10   3    29247.39    28693.48    268.42 o
   2  10   3     2753.11     2631.59    125.50 o
   3  10   3   112178.55   108154.37    840.00 o
   4  10   3    20159.03    20436.96    333.70 o
   5  10   3    49546.33    47161.82    656.40 o
   6  10   3     2884.21     3193.17    152.20 o
   7  10   3     2833.45     3200.99    149.36 o
   8  10   3     7139.39     7017.36    383.23 o
   9  10   3    14099.75    13857.02    354.29 o
  10  10   3     7483.70     8430.84    370.60 o
  11  10   3    35840.64    33591.21    627.50 o
  12  10   3     3062.26     3004.25    314.56 o
  13  10   3    12739.84    11796.49    611.68 o
   1  11   3     1972.18     2204.50    118.58 o
   2  11   3    56731.18    54629.73    607.91 o
   3  11   3     3642.29     3883.02    153.17 o
   4  11   3    43125.14    43889.01    616.21 o
   5  11   3     7909.03     7691.67    238.53 o
   6  11   3    12988.40    12466.09    248.82 o
   7  11   3       35.29        4.06    128.92 o
   8  11   3     3440.55     3315.67    200.62 o
   9  11   3     6532.50     6040.60    268.69 o
  10  11   3    17425.79    16974.75    479.65 o
  11  11   3     3748.09     3781.42    320.89 o
  12  11   3    16387.82    16305.83    517.54 o
  13  11   3     1019.74     1264.48    320.05 o
   1  12   3     3862.39     3898.91    155.43 o
   2  12   3     2479.95     2572.70    130.25 o
   3  12   3    11631.50    11323.86    223.13 o
   4  12   3     2260.95     2763.75    152.40 o
   5  12   3     6036.61     6343.09    226.45 o
   6  12   3     2428.57     2415.85    171.17 o
   7  12   3      106.42      433.68    158.61 o
   8  12   3     2033.06     2273.31    195.07 o
   9  12   3     3102.71     3423.90    330.65 o
  10  12   3     1225.45      974.21    267.17 o
  11  12   3     4846.29     5352.82    359.98 o
  12  12   3       15.38      -41.45    381.14 o
  13  12   3     1387.05     1976.76    344.91 o
   1  13   3        0.56      -44.75    110.46 o
   2  13   3      229.35      194.14    122.74 o
   3  13   3       74.85     -125.03    125.03 o
   4  13   3     1574.64     1697.68    159.46 o
   5  13   3      786.03      793.24    151.66 o
   6  13   3     1281.77     1416.99    233.35 o
   7  13   3      224.89      143.38    188.50 o
   8  13   3      383.68      425.87    180.81 o
   9  13   3       26.68       -9.70    246.16 o
  10  13   3       28.61       72.27    264.56 o
  11  13   3      603.75      588.87    293.96 o
  12  13   3      121.78     -192.40    306.82 o
   1  14   3     1635.70     2067.39    139.25 o
   2  14   3     2580.88     2739.47    165.85 o
   3  14   3    21574.91    21164.91    396.05 o
   4  14   3     1573.18     1614.63    170.27 o
   5  14   3    17103.37    15618.99    476.20 o
   6  14   3      158.60      -51.25    176.50 o
   7  14   3     1883.10     2150.64    232.37 o
   8  14   3      166.53      544.01    251.53 o
   9  14   3     1475.65     1283.20    329.95 o
  10  14   3     2533.80     2324.63    317.40 o
  11  14   3     5922.84     6755.92    417.93 o
   1  15   3      572.04      494.28    144.17 o
   2  15   3    31388.18    30061.02    373.96 o
   3  15   3     3604.59     3949.63    207.34 o
   4  15   3    36025.72    35760.92    446.06 o
   5  15   3     4491.56     4753.54    251.67 o
   6  15   3    15898.91    14468.14    453.99 o
   7  15   3       75.56      -45.33    212.28 o
   8  15   3      211.76      445.07    263.10 o
   9  15   3     1326.69     1244.14    294.41 o
  10  15   3    12181.43    12691.70    507.38 o
  11  15   3     2554.28     2670.09    356.10 o
   1  16   3     8823.86     8744.51    262.43 o
   2  16   3     4588.12     4938.49    230.37 o
   3  16   3    42957.80    42728.62    695.06 o
   4  16   3     6593.18     6397.29    279.54 o
   5  16   3    32759.85    31603.48    488.24 o
   6  16   3     3365.79     3124.71    264.35 o
   7  16   3     1900.42     2234.11    401.69 o
   8  16   3      387.75      314.64    275.10 o
   9  16   3     7573.10     7737.11    550.39 o
  10  16   3     2217.45     2909.92    404.48 o
   1  17   3     2272.25     2120.22    203.69 o
   2  17   3    23239.63    23025.77    389.86 o
   3  17   3     3258.80     3010.59    219.78 o
   4  17   3    29590.29    29778.13    481.24 o
   5  17   3     4861.86     4917.53    278.99 o
   6  17   3     7521.17     8052.44    620.73 o
   7  17   3      289.50        1.28    280.02 o
   8  17   3      974.40      903.15    302.18 o
   9  17   3      899.04      457.35    357.12 o
   1  18   3     4286.12     4559.39    265.54 o
   2  18   3      142.75      182.13    189.56 o
   3  18   3    11229.18    11598.64    337.86 o
   4  18   3     2421.17     2541.77    350.50 o
   5  18   3     5852.20     6409.98    374.46 o
   6  18   3     1461.92     1544.66    302.02 o
   7  18   3       74.48      669.75    305.58 o
   8  18   3      200.39      608.36    325.14 o
   1  19   3        1.01     -174.27    242.93 o
   2  19   3     2125.47     2533.14    252.70 o
   3  19   3       30.70       22.68    220.00 o
   4  19   3      480.49      261.77    308.40 o
   5  19   3      995.65      852.60    296.00 o
   6  19   3       25.44      225.87    306.56 o
   7  19   3      122.06      309.96    316.27 o
   1  20   3      157.80      376.70    308.27 o
   2  20   3      656.10      793.09    262.70 o
   3  20   3      570.92      390.37    266.76 o
   4  20   3       92.89      -32.78    265.94 o
   5  20   3     2276.68     2198.60    333.94 o
   6  20   3      126.27      179.82    322.26 o
   1  21   3      562.54      993.76    374.58 o
   2  21   3     2629.57     2679.50    356.78 o
   3  21   3     2106.93     2345.30    352.68 o
   4  21   3     7967.81     7437.64    507.07 o
   0   0   4      885.57     1564.60    142.35 o
   1   0   4   196924.30   188669.81   4529.39 o
   2   0   4    29020.30    29065.14    204.44 o
   3   0   4     9486.90     9438.33    296.75 o
   4   0   4      904.86     1071.26     77.24 o
   5   0   4    83859.55    85871.55    843.63 o
   6   0   4       44.32      247.09     89.81 o
   7   0   4   223002.69   217681.48   1064.59 o
   8   0   4     5222.81     5599.73    252.12 o
   9   0   4    70666.45    69446.53    616.42 o
  10   0   4     1194.87      920.88    168.43 o
  11   0   4      343.23      529.04    170.45 o
  12   0   4        4.54     -360.96    454.18 o
  13   0   4    16069.56    15161.89    847.44 o
  14   0   4      158.53       89.60    428.24 o
  15   0   4    17877.32    17287.63    958.42 o
   0   1   4    70140.01    69911.98    495.55 o
   1   1   4    21563.38    22997.15    347.72 o
   2   1   4    59119.93    56181.42    565.23 o
   3   1   4     2718.88     3154.81     86.75 o
   4   1   4      721.48     1147.50     53.94 o
   5   1   4       12.71       77.59     51.92 o
   6   1   4   131250.20   127692.33   1299.16 o
   7   1   4     7592.91     9371.76    190.81 o
   8   1   4   114264.36   112598.26    533.35 o
   9   1   4        2.20      -50.40     91.43 o
  10   1   4     7925.68     8468.36    202.85 o
  11   1   4     1067.82     1248.43    158.08 o
  12   1   4     2470.88     2692.55    267.20 o
  13   1   4       10.19      282.31    213.95 o
  14   1   4    10367.70    10549.42    411.58 o
  15   1   4       48.20      360.22    274.49 o
   0   2   4     2620.56     2951.89     83.13 o
   1   2   4    71748.26    72769.59    999.93 o
   2   2   4     6952.76     7257.59    119.21 o
   3   2   4     3890.44     4056.49    128.06 o
   4   2   4      645.84      626.74     60.98 o
   5   2   4     8959.45     9214.56    129.01 o
   6   2   4     3959.71     4384.64    127.12 o
   7   2   4    55202.79    55115.66    343.51 o
   8   2   4     1150.00     1233.96     98.50 o
   9   2   4    18008.34    17724.51    238.73 o
  10   2   4     1124.93     1043.39    140.19 o
  11   2   4      760.59      860.51    149.67 o
  12   2   4      171.21       85.61    178.39 o
  13   2   4     3650.37     4044.95    281.92 o
  14   2   4        5.14      143.83    247.27 o
  15   2   4     5020.24     4827.74    475.98 o
   0   3   4     1145.16     1453.00     66.22 o
   1   3   4     9378.11    10007.86     95.12 o
   2   3   4    31455.58    31083.84    431.58 o
   3   3   4      246.23      465.55     64.57 o
   4   3   4     5190.76     5820.90    135.44 o
   5   3   4        6.64        7.21     54.17 o
   6   3   4     3440.90     3428.74    112.38 o
   7   3   4      204.89      163.92     74.76 o
   8   3   4      307.49      310.84     87.32 o
   9   3   4      955.03      844.49    108.68 o
  10   3   4     2479.67     2401.72    164.05 o
  11   3   4       19.06       39.55    143.23 o
  12   3   4      286.45      364.65    165.65 o
  13   3   4      122.98       -2.06    209.01 o
  14   3   4      319.18      199.47    279.30 o
  15   3   4       19.22     -410.49    413.61 o
   0   4   4     1808.33     2078.15    121.28 o
   1   4   4    27226.98    27635.51    282.79 o
   2   4   4      499.15      553.85     65.72 o
   3   4   4       89.29      328.92     69.92 o
   4   4   4      691.92      770.85     76.12 o
   5   4   4    21849.60    22636.34    299.58 o
   6   4   4     1294.84     1349.52     80.09 o
   7   4   4    30395.24    30228.40    344.13 o
   8   4   4      849.20     1063.93    102.68 o
   9   4   4    18230.76    17891.18    295.11 o
  10   4   4       14.42       68.08    130.54 o
  11   4   4     3857.53     4132.29    218.76 o
  12   4   4        9.97      266.69    166.25 o
  13   4   4     2290.21     2311.49    220.35 o
  14   4   4      536.98      471.57    271.72 o
  15   4   4     3793.07     4231.35    517.81 o
   0   5   4   173871.30   169557.17   3432.90 o
   1   5   4     4143.01     4615.75     90.97 o
   2   5   4    26571.41    26841.45    315.09 o
   3   5   4     1472.63     1957.26    106.10 o
   4   5   4     6601.86     7481.32    197.63 o
   5   5   4      673.44      915.75     92.68 o
   6   5   4    58708.11    59374.09    502.85 o
   7   5   4       22.16       77.92     83.58 o
   8   5   4    68640.59    67030.72    516.31 o
   9   5   4       19.70       22.98    122.71 o
  10   5   4    25476.49    24479.23    366.50 o
  11   5   4      235.76      421.58    154.35 o
  12   5   4      557.00      505.17    178.65 o
  13   5   4      390.67      335.53    211.65 o
  14   5   4    12498.73    11750.88    564.77 o
  15   5   4       60.15      137.79    437.08 o
   0   6   4     4866.82     5433.86    191.00 o
   1   6   4   231616.47   225246.80   2917.39 o
   2   6   4     1305.94     1990.61     81.00 o
   3   6   4    15116.36    15998.30    262.93 o
   4   6   4      919.49     1047.83    103.46 o
   5   6   4    40627.55    40490.98    369.99 o
   6   6   4      142.60      278.07     93.74 o
   7   6   4   108936.12   107504.87    650.37 o
   8   6   4      129.77      263.11    119.87 o
   9   6   4    61390.58    59032.62    855.08 o
  10   6   4      148.73       62.76    140.10 o
  11   6   4     1649.01     1691.65    180.74 o
  12   6   4       61.63      -28.15    189.72 o
  13   6   4    13247.88    13190.34    389.15 o
  14   6   4       72.85      126.61    277.26 o
   0   7   4   290603.56   280733.47   6863.03 o
   1   7   4     2814.15     3133.90    112.88 o
   2   7   4   118897.16   115660.48   1394.06 o
   3   7   4        2.47       90.36     67.61 o
   4   7   4       28.51       87.99     94.23 o
   5   7   4      468.41      603.70    110.59 o
   6   7   4    69703.82    70742.42   1063.89 o
   7   7   4      206.43      799.35    166.96 o
   8   7   4    75574.85    73617.82    728.30 o
   9   7   4      151.44      215.76    136.22 o
  10   7   4    15498.04    14799.52    438.96 o
  11   7   4       11.34     -161.44    161.44 o
  12   7   4     3724.99     3520.88    252.13 o
  13   7   4       95.98     -260.58    260.58 o
  14   7   4    19569.65    19450.48    553.03 o
   0   8   4     1362.06     1659.11    132.44 o
   1   8   4   128068.27   121647.91   1267.65 o
   2   8   4      195.10      203.48     69.75 o
   3   8   4    18665.53    18814.75    213.10 o
   4   8   4     2903.27     3093.60    125.32 o
   5   8   4     8410.16     8192.02    191.42 o
   6   8   4     1856.77     1733.29    131.37 o
   7   8   4    43228.66    43777.50    415.66 o
   8   8   4      424.35      528.36    136.93 o
   9   8   4    18035.97    17949.27    329.26 o
  10   8   4       37.38      233.75    158.51 o
  11   8   4        9.90      309.09    193.12 o
  12   8   4      194.63      170.84    209.41 o
  13   8   4     9295.38     8912.54    431.58 o
  14   8   4       29.52      331.25    304.70 o
   0   9   4    24221.98    24736.39    382.33 o
   1   9   4      120.86      148.82     77.94 o
   2   9   4    23163.11    22969.08    346.33 o
   3   9   4     1133.75     1250.51    111.43 o
   4   9   4      208.91      290.52     90.37 o
   5   9   4      653.90      623.55    106.46 o
   6   9   4     7878.75     8369.84    361.54 o
   7   9   4      166.07      189.09    122.70 o
   8   9   4     5419.64     5458.02    230.61 o
   9   9   4      288.06      405.39    153.32 o
  10   9   4       10.65       85.64    182.95 o
  11   9   4      213.17      251.41    206.54 o
  12   9   4     2271.15     2246.08    387.56 o
  13   9   4       80.16      301.93    279.68 o
  14   9   4     2255.26     2156.62    335.21 o
   0  10   4     3516.53     4108.12    198.89 o
   1  10   4     3937.35     3979.85    142.79 o
   2  10   4     1699.38     1884.41    106.48 o
   3  10   4       20.74       46.96     99.48 o
   4  10   4      143.66      149.55     95.06 o
   5  10   4      447.89      453.96    111.83 o
   6  10   4      333.72      242.82    110.24 o
   7  10   4      668.46      668.46    118.59 o
   8  10   4      309.91      499.24    174.27 o
   9  10   4     1914.93     2206.96    210.87 o
  10  10   4      114.95      104.09    193.26 o
  11  10   4     1051.78     1610.40    273.40 o
  12  10   4       60.15       12.65    267.05 o
  13  10   4        0.08      333.19    301.04 o
   0  11   4    78130.68    75922.38    873.90 o
   1  11   4       45.85      151.30     94.49 o
   2  11   4    20446.54    20037.58    242.54 o
   3  11   4      863.70      482.16    113.33 o
   4  11   4       24.98      127.53    118.84 o
   5  11   4       34.65      -25.10    112.69 o
   6  11   4     9321.74     9008.48    224.69 o
   7  11   4        6.74       23.85    117.82 o
   8  11   4    11576.75    11600.46    277.76 o
   9  11   4      482.74      195.69    173.79 o
  10  11   4    11303.01    11570.33    435.27 o
  11  11   4      114.48      198.11    263.87 o
  12  11   4      302.19      674.54    292.42 o
  13  11   4       40.00      389.09    310.81 o
   0  12   4      379.24      593.50    165.67 o
   1  12   4   104028.47    97899.40   1035.10 o
   2  12   4       58.07       82.59    115.69 o
   3  12   4    10786.10    11009.45    234.81 o
   4  12   4     1610.52     1819.70    152.67 o
   5  12   4     9283.28     8939.09    251.09 o
   6  12   4      665.88      509.18    137.13 o
   7  12   4    32438.96    31730.80    377.75 o
   8  12   4       39.72      -88.37    164.75 o
   9  12   4    20097.02    19648.09    401.56 o
  10  12   4      766.52      945.93    267.81 o
  11  12   4     1697.87     2090.19    305.07 o
  12  12   4        0.69      297.11    297.01 o
   0  13   4   145020.63   141711.50   2520.18 o
   1  13   4     1336.81     1602.38    128.73 o
   2  13   4    37978.34    37367.61    442.27 o
   3  13   4      276.94      416.60    140.02 o
   4  13   4     1132.19     1187.51    153.28 o
   5  13   4     1689.79     2011.22    169.15 o
   6  13   4    24366.42    24495.88    369.80 o
   7  13   4      148.63      118.70    179.77 o
   8  13   4    31357.12    31407.15    571.13 o
   9  13   4      466.54      264.81    194.66 o
  10  13   4    10884.93    10700.95    539.94 o
  11  13   4       82.89      168.83    286.41 o
  12  13   4     3413.61     3287.96    481.30 o
   0  14   4     3916.88     4250.46    277.90 o
   1  14   4    52037.40    51147.51    518.58 o
   2  14   4       88.30      130.57    135.65 o
   3  14   4     2967.75     3306.67    192.05 o
   4  14   4      627.73      525.65    154.28 o
   5  14   4    14955.96    15020.69    336.39 o
   6  14   4       92.57      161.05    181.92 o
   7  14   4    23061.83    22995.89    460.63 o
   8  14   4        8.25       69.90    217.04 o
   9  14   4    13830.28    12815.15    639.01 o
  10  14   4     1177.24     1657.01    305.42 o
  11  14   4      496.89      350.46    313.50 o
   0  15   4    25696.79    26587.72    607.31 o
   1  15   4     1219.49     1196.42    156.48 o
   2  15   4     2599.03     3054.68    195.37 o
   3  15   4       10.81     -158.44    158.44 o
   4  15   4     5124.79     5468.20    242.80 o
   5  15   4       58.22       -3.15    165.33 o
   6  15   4     8386.58     8624.94    369.91 o
   7  15   4      300.54      135.21    220.58 o
   8  15   4     7288.77     6790.72    382.64 o
   9  15   4      216.77      438.97    288.55 o
  10  15   4     1816.00     2932.29    340.38 o
  11  15   4       17.57       72.13    327.12 o
   0  16   4     2151.03     1896.07    302.20 o
   1  16   4        9.27       -0.93    153.42 o
   2  16   4        7.68       -2.69    169.86 o
   3  16   4     3158.38     3632.64    220.39 o
   4  16   4        5.79       80.58    177.14 o
   5  16   4     1833.20     1939.93    221.08 o
   6  16   4        3.34     -202.20    202.20 o
   7  16   4       18.74     -166.66    268.99 o
   8  16   4      397.37      113.15    277.70 o
   9  16   4       84.45      387.36    295.90 o
  10  16   4       50.97     -213.60    316.93 o
   0  17   4     6999.20     6426.87    431.61 o
   1  17   4      214.54      -92.04    221.57 o
   2  17   4     7120.85     7179.23    288.05 o
   3  17   4      178.03      249.11    186.29 o
   4  17   4     1709.53     2445.60    216.13 o
   5  17   4      112.96      556.93    215.79 o
   6  17   4     2419.07     2941.38    255.48 o
   7  17   4      422.48      827.28    289.38 o
   8  17   4     4896.64     4693.67    487.49 o
   9  17   4        3.39      101.64    391.76 o
   0  18   4      475.51      304.95    409.55 o
   1  18   4    17678.95    18139.59    459.10 o
   2  18   4      252.36      544.30    218.70 o
   3  18   4     5664.27     5644.30    263.89 o
   4  18   4       51.32     -202.44    213.69 o
   5  18   4     3135.23     3619.09    270.17 o
   6  18   4      235.69      323.10    288.74 o
   7  18   4    16521.44    16800.40    542.88 o
   8  18   4        5.65     -276.09    314.81 o
   0  19   4    24240.55    23972.93   1258.80 o
   1  19   4        8.37      505.18    283.12 o
   2  19   4    11603.60    11972.89    384.01 o
   3  19   4      350.92      709.04    261.85 o
   4  19   4      104.47      134.58    231.56 o
   5  19   4        4.26      -28.36    259.93 o
   6  19   4    18409.67    19369.56    567.77 o
   7  19   4        3.54      529.04    325.90 o
   0  20   4      176.26      542.25    425.29 o
   1  20   4    13318.90    13711.11    500.28 o
   2  20   4      223.37      116.42    280.27 o
   3  20   4     1321.69     1178.49    281.99 o
   4  20   4       21.68     -296.04    296.04 o
   5  20   4     6394.81     6313.00    406.28 o
   0  21   4     7124.29     7651.08    642.14 o
   1  21   4      103.38     -144.16    425.72 o
   2  21   4     3043.52     2892.95    418.52 o
   3  21   4      119.88        0.77    286.90 o
   1   1   5     2198.99     2275.82     76.33 o
   2   1   5    16019.26    16207.63    170.52 o
   3   1   5    12529.58    12733.29    191.68 o
   4   1   5    36035.51    36086.80    307.87 o
   5   1   5     5856.02     5863.09    167.90 o
   6   1   5    24281.07    25085.93    220.57 o
   7   1   5      499.70      511.13     82.22 o
   8   1   5      407.38      317.70     90.21 o
   9   1   5      554.89      269.73    101.81 o
  10   1   5     3683.55     3735.87    184.28 o
  11   1   5      903.74     1092.31    178.31 o
  12   1   5     3972.72     4032.29    270.36 o
  13   1   5      309.72      241.92    216.04 o
  14   1   5     1247.61      401.33    250.39 o
  15   1   5      117.20      483.05    280.89 o
   1   2   5     8449.75     8917.92    132.47 o
   2   2   5     8306.84     8296.96    132.06 o
   3   2   5   146067.02   143438.52   1146.82 o
   4   2   5    24093.10    23007.61    199.87 o
   5   2   5    86190.27    86537.79    574.36 o
   6   2   5    20372.83    21252.50    320.13 o
   7   2   5    14611.44    14868.94    256.07 o
   8   2   5      294.75      380.66     89.08 o
   9   2   5    12063.86    12673.72    295.06 o
  10   2   5     3088.94     3232.88    179.21 o
  11   2   5    22371.29    22382.27    356.35 o
  12   2   5     4243.78     4381.07    259.50 o
  13   2   5     7302.19     7211.07    355.21 o
  14   2   5      172.74      -37.88    243.72 o
  15   2   5       20.19      178.13    318.49 o
   1   3   5    12147.51    12080.76    211.66 o
   2   3   5    58509.34    58960.29    968.00 o
   3   3   5    31172.59    29949.91    273.70 o
   4   3   5   166320.72   163587.89   1791.09 o
   5   3   5    44485.25    43688.00    621.84 o
   6   3   5    71595.62    70283.47    348.90 o
   7   3   5      336.70      244.00     76.41 o
   8   3   5     1751.90     1892.44    110.43 o
   9   3   5     4582.45     4296.80    190.29 o
  10   3   5    33786.88    32414.57    424.75 o
  11   3   5     7330.05     7627.68    259.72 o
  12   3   5    19330.59    19517.54    519.85 o
  13   3   5     2349.52     2651.04    324.90 o
  14   3   5     6404.11     6071.88    360.16 o
  15   3   5       11.24      197.45    320.92 o
   1   4   5    34276.96    35236.81    350.40 o
   2   4   5    20961.60    21865.46    260.30 o
   3   4   5   108631.36   107184.52   1843.60 o
   4   4   5    32483.11    32263.49    453.71 o
   5   4   5   128126.73   127221.53   1887.32 o
   6   4   5    10816.19    10968.25    286.11 o
   7   4   5     5706.11     5910.41    143.64 o
   8   4   5     2032.39     2190.25    143.76 o
   9   4   5    29775.59    29241.69    411.09 o
  10   4   5     9801.21     9233.10    258.54 o
  11   4   5    35834.63    36131.72    602.43 o
  12   4   5     5258.79     5221.13    256.83 o
  13   4   5    12291.10    11685.95    383.19 o
  14   4   5      373.28      636.33    291.84 o
  15   4   5      303.46      562.28    430.95 o
   1   5   5     3147.56     3380.93     86.37 o
   2   5   5     4980.23     4995.92    155.71 o
   3   5   5     7956.12     7780.32    173.92 o
   4   5   5   100412.91    99712.36   1603.17 o
   5   5   5    19634.99    20252.97    249.92 o
   6   5   5    13320.83    13413.24    224.49 o
   7   5   5      260.69      338.92    103.16 o
   8   5   5     8350.54     8269.20    228.77 o
   9   5   5     3816.77     3777.47    235.57 o
  10   5   5    23576.71    24436.83    366.24 o
  11   5   5     8038.92     7728.69    270.88 o
  12   5   5     9737.81     9108.83    443.98 o
  13   5   5     1066.96      664.07    231.71 o
  14   5   5     3583.78     4020.02    342.13 o
   1   6   5      816.48     1132.55     67.13 o
   2   6   5      111.93      152.52     59.73 o
   3   6   5      160.28      213.01     84.41 o
   4   6   5      709.28     1118.14    108.45 o
   5   6   5     4480.15     4162.37    181.06 o
   6   6   5       70.07      186.18     97.26 o
   7   6   5      157.68      305.55    106.09 o
   8   6   5     2237.41     2270.81    155.74 o
   9   6   5     6588.52     6681.00    237.27 o
  10   6   5     3119.57     3305.27    208.68 o
  11   6   5     4459.06     4146.39    222.27 o
  12   6   5       51.90     -137.46    178.50 o
  13   6   5      163.47      261.18    223.29 o
  14   6   5      102.68      306.16    351.08 o
   1   7   5     6067.18     5898.14    128.84 o
   2   7   5    20560.09    21200.28    274.03 o
   3   7   5     2905.16     3282.50    127.95 o
   4   7   5     4838.91     5223.35    186.67 o
   5   7   5     1701.53     1848.89    136.65 o
   6   7   5      361.78      304.30    105.78 o
   7   7   5     1791.37     1892.24    141.52 o
   8   7   5     7139.96     6978.19    234.97 o
   9   7   5       63.44     -136.75    136.75 o
  10   7   5      439.40      484.77    156.55 o
  11   7   5      691.05      687.05    176.01 o
  12   7   5     4304.71     4009.25    321.18 o
  13   7   5      924.30     1044.35    236.87 o
  14   7   5      502.16      368.42    363.04 o
   1   8   5    28459.46    27669.70    339.39 o
   2   8   5    13190.46    12982.42    164.52 o
   3   8   5    62001.95    61526.75    706.69 o
   4   8   5    18306.99    18400.30    248.38 o
   5   8   5    25943.40    26344.89    346.77 o
   6   8   5     3383.16     3481.15    168.03 o
   7   8   5     6349.41     6180.00    212.35 o
   8   8   5      338.21      394.26    140.10 o
   9   8   5     7231.05     7017.38    258.36 o
  10   8   5     2074.64     2162.65    191.33 o
  11   8   5    18159.78    18583.94    510.82 o
  12   8   5     4622.53     4955.23    297.50 o
  13   8   5    12115.46    12073.77    474.15 o
  14   8   5      736.43      605.10    349.98 o
   1   9   5     9216.28     9643.79    172.08 o
   2   9   5    68596.02    66891.19    659.63 o
   3   9   5    26797.90    27589.20    363.88 o
   4   9   5    70877.09    68723.20    756.87 o
   5   9   5    10121.41     9505.74    206.55 o
   6   9   5     8845.24     9010.20    315.87 o
   7   9   5     1876.09     2000.36    156.30 o
   8   9   5       38.85      122.40    144.76 o
   9   9   5     3300.94     3671.37    210.83 o
  10   9   5    23695.64    24019.24    401.36 o
  11   9   5    10470.40    11006.51    370.13 o
  12   9   5    35475.63    34965.03    884.13 o
  13   9   5     6090.55     6442.22    409.19 o
   1  10   5    11259.98    10812.41    190.20 o
   2  10   5    15167.55    14552.42    243.32 o
   3  10   5    84946.59    85030.54    635.92 o
   4  10   5    19556.93    19532.63    280.69 o
   5  10   5    29327.91    28516.64    453.19 o
   6  10   5     3740.69     3946.18    166.51 o
   7  10   5     2916.08     2707.37    144.53 o
   8  10   5      452.20      356.82    136.99 o
   9  10   5    11953.47    11621.78    307.90 o
  10  10   5     8371.83     8038.35    331.83 o
  11  10   5    37130.14    35453.08    558.50 o
  12  10   5     9497.50     9606.88    446.17 o
  13  10   5    18001.71    18252.06    557.63 o
   1  11   5     2331.74     2677.51    127.34 o
   2  11   5    41882.44    40477.48    425.74 o
   3  11   5    17868.33    17765.33    374.13 o
   4  11   5    30406.68    30619.62    686.91 o
   5  11   5     3656.04     3634.64    163.73 o
   6  11   5     6223.70     6436.64    212.81 o
   7  11   5      392.06      501.42    124.28 o
   8  11   5     1445.85     1301.27    163.99 o
   9  11   5     3131.04     3210.30    222.49 o
  10  11   5    14349.64    15328.23    475.26 o
  11  11   5     5041.22     5803.35    369.97 o
  12  11   5    18151.19    18076.87    546.28 o
  13  11   5     2118.52     2444.18    343.01 o
   1  12   5     2424.60     2801.90    137.11 o
   2  12   5     2526.21     2518.33    150.29 o
   3  12   5     9040.66     9468.72    244.81 o
   4  12   5     4154.19     4224.14    214.70 o
   5  12   5     1563.68     1429.10    154.75 o
   6  12   5      679.21      865.37    141.06 o
   7  12   5      148.45      395.62    140.81 o
   8  12   5       15.14       38.95    172.95 o
   9  12   5      402.93      399.81    185.74 o
  10  12   5     1550.36     1867.43    220.61 o
  11  12   5     5234.82     5234.94    370.97 o
  12  12   5     1128.53     1389.54    318.24 o
   1  13   5      112.45      131.91    127.42 o
   2  13   5        3.70      286.28    137.45 o
   3  13   5      415.39      271.46    143.41 o
   4  13   5       99.20      222.61    143.23 o
   5  13   5        8.27      -88.51    161.00 o
   6  13   5      373.41      449.19    164.20 o
   7  13   5       10.45     -124.94    163.36 o
   8  13   5       11.21      185.48    184.33 o
   9  13   5       61.62      -53.73    195.22 o
  10  13   5       87.74     -154.51    268.71 o
  11  13   5       61.03       54.75    288.77 o
  12  13   5      354.48      261.02    330.13 o
   1  14   5      223.73      389.53    141.00 o
   2  14   5      264.65      332.27    150.73 o
   3  14   5    14604.87    14172.16    411.48 o
   4  14   5     1091.11     1234.06    167.61 o
   5  14   5     9226.75     9213.13    275.76 o
   6  14   5      563.30      646.67    169.41 o
   7  14   5     1178.89     1513.64    210.23 o
   8  14   5      231.14      361.37    224.08 o
   9  14   5     3104.94     2973.14    247.96 o
  10  14   5      667.63      401.33    295.77 o
  11  14   5     5898.16     6053.11    407.06 o
   1  15   5     1069.02     1022.61    183.33 o
   2  15   5    19436.15    20506.58    394.67 o
   3  15   5     5206.55     5584.56    238.29 o
   4  15   5    29036.29    28060.26    407.61 o
   5  15   5     2309.13     2513.64    215.69 o
   6  15   5     9145.88     8419.52    319.89 o
   7  15   5       99.05      -24.93    205.88 o
   8  15   5      418.87      810.34    238.39 o
   9  15   5     1251.92     1040.60    291.06 o
  10  15   5     9144.55     9327.54    473.43 o
   1  16   5     5435.60     5753.23    302.84 o
   2  16   5     4133.39     4722.93    231.20 o
   3  16   5    33628.37    32942.75    449.11 o
   4  16   5     7584.18     7949.75    289.92 o
   5  16   5    24780.61    23413.22    402.07 o
   6  16   5     1516.65     1294.10    309.75 o
   7  16   5     1633.19     2021.11    243.68 o
   8  16   5      115.22      139.22    287.10 o
   9  16   5     3790.11     4246.58    366.34 o
  10  16   5     2758.05     3203.35    368.28 o
   1  17   5      907.01      713.73    234.99 o
   2  17   5    20590.63    20664.98    426.37 o
   3  17   5     6984.12     7095.87    296.30 o
   4  17   5    25289.37    25787.66    425.98 o
   5  17   5     3226.46     3398.05    292.83 o
   6  17   5     5686.56     5786.48    303.59 o
   7  17   5      198.53      151.79    249.69 o
   8  17   5       42.40      412.87    302.80 o
   9  17   5     1045.31     1146.02    326.91 o
   1  18   5     3479.99     3952.36    333.79 o
   2  18   5     2277.17     2106.70    246.04 o
   3  18   5     9764.49     9527.45    366.68 o
   4  18   5     2754.49     2817.46    331.15 o
   5  18   5     4982.10     5538.97    302.16 o
   6  18   5      183.49      372.56    241.80 o
   7  18   5      269.95      607.32    308.73 o
   8  18   5       83.91      105.23    329.78 o
   1  19   5       36.26     -147.53    283.75 o
   2  19   5     1411.29     1653.59    283.92 o
   3  19   5      554.94      765.55    244.26 o
   4  19   5      178.60     -173.88    260.26 o
   5  19   5      109.85      171.60    245.61 o
   6  19   5       57.65       86.55    281.97 o
   7  19   5        9.63      114.40    323.98 o
   1  20   5       66.36       34.20    307.00 o
   2  20   5      160.17      -49.71    313.19 o
   3  20   5     1074.45     1463.28    323.90 o
   4  20   5      779.11     1065.61    291.86 o
   5  20   5     4618.52     5043.62    488.57 o
   1  21   5      172.71      380.24    331.36 o
   2  21   5     2200.40     2690.94    413.22 o
   3  21   5     1806.22     2838.29    497.82 o
   0   0   6    98666.26    99928.09    979.53 o
   1   0   6   132678.64   135972.98   1246.13 o
   2   0   6    26510.64    25023.71    651.55 o
   3   0   6    25595.90    24966.06    408.22 o
   4   0   6    10501.71    10779.91    178.60 o
   5   0   6    20878.58    20948.29    283.66 o
   6   0   6    67151.46    66392.19   1020.90 o
   7   0   6   100713.79    99453.48   1404.61 o
   8   0   6    87336.84    88846.26    680.40 o
   9   0   6    15759.20    16836.23    347.25 o
  10   0   6    20283.95    18427.43   1326.35 o
  11   0   6       98.85     -191.67    242.75 o
  12   0   6      458.47      245.64    269.20 o
  13   0   6     7547.61     7309.39    764.20 o
  14   0   6    14763.30    13892.20    635.92 o
  15   0   6     6563.21     6033.70    545.50 o
   0   1   6    46984.41    49945.90   1071.82 o
   1   1   6    56496.02    56322.90    829.98 o
   2   1   6    56136.43    55770.94    768.67 o
   3   1   6    13268.29    13519.09    150.10 o
   4   1   6     3437.35     3316.07     92.57 o
   5   1   6    38635.37    38515.84    249.68 o
   6   1   6    47377.17    48170.11    497.60 o
   7   1   6    85430.41    85641.66    534.55 o
   8   1   6    56791.43    55893.03    379.20 o
   9   1   6    34763.99    34057.45    386.56 o
  10   1   6      783.31      885.95    142.60 o
  11   1   6     1429.15     1415.21    197.15 o
  12   1   6      839.39      806.48    209.94 o
  13   1   6     4403.51     4695.28    301.36 o
  14   1   6     3593.52     4123.60    357.46 o
  15   1   6     9981.50     9621.13    451.93 o
   0   2   6    56521.20    57937.80    537.42 o
   1   2   6    25449.93    25671.16    269.28 o
   2   2   6    36588.16    37239.68    286.09 o
   3   2   6    10998.82    11520.77    156.69 o
   4   2   6     1649.70     1952.13     82.41 o
   5   2   6     7053.86     7227.08    153.54 o
   6   2   6    16090.71    15426.62    175.33 o
   7   2   6    29136.64    29200.96    297.14 o
   8   2   6    27516.67    27435.67    360.33 o
   9   2   6     7099.75     7392.23    222.85 o
  10   2   6     3687.11     3943.02    199.66 o
  11   2   6      404.55      321.82    170.23 o
  12   2   6      390.73      512.06    230.00 o
  13   2   6      880.69      965.50    234.44 o
  14   2   6     4089.25     4295.51    326.21 o
  15   2   6     1647.50     1799.44    313.55 o
   0   3   6     2699.09     3027.41    111.79 o
   1   3   6     7322.82     8019.30    153.85 o
   2   3   6       13.27       47.61     57.99 o
   3   3   6     6371.42     6760.71    148.97 o
   4   3   6     4033.66     4002.46    132.67 o
   5   3   6     2271.39     2631.68    117.06 o
   6   3   6     4659.38     5360.93    148.47 o
   7   3   6      788.92     1193.16    104.37 o
   8   3   6     1194.15      958.40    124.95 o
   9   3   6       54.93      190.97    146.02 o
  10   3   6      749.26      743.90    144.05 o
  11   3   6       15.00       39.85    153.67 o
  12   3   6        3.81       59.19    197.21 o
  13   3   6       77.49      -15.44    226.09 o
  14   3   6      100.51     -112.11    258.58 o
  15   3   6      305.75      316.06    330.28 o
   0   4   6     1777.37     1827.34     91.61 o
   1   4   6    32831.46    33447.00    305.25 o
   2   4   6     2846.55     3534.65    124.77 o
   3   4   6      183.40      336.41     74.43 o
   4   4   6     2393.54     2612.75    127.04 o
   5   4   6     1538.32     1976.00    110.41 o
   6   4   6    13256.16    13112.09    318.74 o
   7   4   6     4328.79     4602.87    181.08 o
   8   4   6    10253.27    10687.84    296.60 o
   9   4   6     3080.86     3216.44    176.58 o
  10   4   6     3050.66     2888.14    183.70 o
  11   4   6     1426.06     1451.49    189.50 o
  12   4   6        8.64      344.60    198.21 o
  13   4   6     3511.45     3159.10    270.07 o
  14   4   6     1219.99     1144.96    284.58 o
   0   5   6    69455.24    71559.49   1130.06 o
   1   5   6    19861.58    19215.23    217.48 o
   2   5   6    10100.86     9944.42    177.48 o
   3   5   6      670.83      776.99     88.15 o
   4   5   6      282.50      548.37     95.75 o
   5   5   6    20439.55    20585.09    280.55 o
   6   5   6    19685.00    19796.99    265.90 o
   7   5   6    35751.50    35654.45    355.26 o
   8   5   6    12929.32    14001.73    327.20 o
   9   5   6    19539.67    20025.84    330.52 o
  10   5   6     8350.34     8212.10    260.97 o
  11   5   6     1965.18     2068.86    187.63 o
  12   5   6      502.44      300.72    184.37 o
  13   5   6     4362.38     4822.94    300.25 o
  14   5   6     5918.21     6531.60    447.32 o
   0   6   6    97139.34    95964.40   1815.95 o
   1   6   6    90396.48    92034.88    990.27 o
   2   6   6    44667.88    44229.25    478.19 o
   3   6   6     1553.23     1799.98    113.31 o
   4   6   6     1908.72     2278.66    131.05 o
   5   6   6    15323.04    15462.06    265.50 o
   6   6   6    39709.36    38688.55    438.97 o
   7   6   6    32853.36    32600.39    546.68 o
   8   6   6    43769.73    43137.43    612.54 o
   9   6   6    21914.36    22061.24    350.76 o
  10   6   6     8177.26     7974.12    268.57 o
  11   6   6      296.30      232.46    165.57 o
  12   6   6     2001.89     1963.72    211.43 o
  13   6   6     5447.65     5482.63    418.58 o
  14   6   6     9363.08     8920.83    459.25 o
   0   7   6    56957.37    57480.54   1248.60 o
   1   7   6    77172.63    74913.88    850.17 o
   2   7   6    18452.78    17724.74    238.19 o
   3   7   6    14402.42    14012.92    217.52 o
   4   7   6       12.75       14.24    100.37 o
   5   7   6     6181.63     5702.11    206.91 o
   6   7   6    32130.68    31960.09    426.29 o
   7   7   6    35201.59    35686.64    667.87 o
   8   7   6    23206.47    23273.71    330.59 o
   9   7   6    15645.75    16357.55    323.12 o
  10   7   6     6817.02     6847.10    263.45 o
  11   7   6      138.77      427.29    174.97 o
  12   7   6     1295.59     1039.69    297.71 o
  13   7   6     5976.01     6223.78    340.38 o
  14   7   6     6913.12     7493.93    529.14 o
   0   8   6    66974.77    67836.53   1039.37 o
   1   8   6    26946.45    27760.78    416.02 o
   2   8   6    32227.86    31868.43    553.57 o
   3   8   6     1223.26     1288.39    104.12 o
   4   8   6      523.02      467.43     97.72 o
   5   8   6     7352.84     6842.28    224.49 o
   6   8   6     7074.00     6891.88    256.41 o
   7   8   6    19845.35    19362.33    463.33 o
   8   8   6    14363.11    14148.59    352.00 o
   9   8   6     8928.81     9124.52    280.50 o
  10   8   6     1527.44     1602.79    186.91 o
  11   8   6        2.90      -97.64    179.45 o
  12   8   6     2459.90     2672.67    253.40 o
  13   8   6     2993.20     3072.50    282.22 o
  14   8   6     6248.38     6165.44    495.03 o
   0   9   6      830.83      294.78    122.69 o
   1   9   6    12106.79    12178.56    253.85 o
   2   9   6     7931.45     8290.71    165.33 o
   3   9   6     4737.93     4914.68    156.22 o
   4   9   6     1050.72     1050.19    135.59 o
   5   9   6     1046.06      868.77    116.43 o
   6   9   6     4620.95     4838.96    248.42 o
   7   9   6     2151.67     2346.09    163.70 o
   8   9   6     7297.68     7279.70    246.30 o
   9   9   6      152.12      271.25    162.74 o
  10   9   6      346.63      385.99    192.42 o
  11   9   6     1090.30     1019.27    228.39 o
  12   9   6      627.07      586.21    233.37 o
  13   9   6     1190.40      799.20    315.15 o
   0  10   6     3793.98     3907.05    224.36 o
   1  10   6     4284.29     4204.67    158.20 o
   2  10   6     2447.90     2835.83    134.48 o
   3  10   6       29.10       24.24    108.31 o
   4  10   6      116.05      244.42    143.11 o
   5  10   6        7.63      186.62    112.31 o
   6  10   6     2391.15     2456.31    148.43 o
   7  10   6      315.81      192.16    137.43 o
   8  10   6     1554.23     1505.67    171.02 o
   9  10   6     1100.48     1160.28    183.26 o
  10  10   6     1032.11     1407.92    196.83 o
  11  10   6      569.37      612.42    226.41 o
  12  10   6      127.59      537.10    242.89 o
  13  10   6        2.77      355.48    306.31 o
   0  11   6    27247.03    26938.75    463.61 o
   1  11   6    33041.98    33078.96    543.93 o
   2  11   6     5681.73     5554.40    198.17 o
   3  11   6     4550.79     4392.37    209.17 o
   4  11   6      363.54      252.58    127.87 o
   5  11   6     1153.95     1491.41    136.58 o
   6  11   6     4911.15     4830.49    195.08 o
   7  11   6     6447.59     6367.80    207.28 o
   8  11   6     4496.44     4789.13    190.39 o
   9  11   6     7726.39     7721.49    334.17 o
  10  11   6     7122.10     7234.91    396.69 o
  11  11   6     1048.52      832.02    238.19 o
  12  11   6        0.89      450.85    296.74 o
  13  11   6     1167.68     1344.78    338.75 o
   0  12   6    70894.43    68847.48   1015.11 o
   1  12   6    41360.69    41325.40    569.07 o
   2  12   6    28904.08    29085.47    401.40 o
   3  12   6      465.20      479.21    135.51 o
   4  12   6     1853.63     1776.97    158.46 o
   5  12   6     6253.10     5996.38    236.39 o
   6  12   6    12655.11    12914.45    269.25 o
   7  12   6    16814.57    16499.37    301.50 o
   8  12   6    17997.92    17501.94    376.67 o
   9  12   6    11713.26    11682.47    342.62 o
  10  12   6     5040.27     5288.19    275.50 o
  11  12   6     2591.85     2828.50    330.85 o
  12  12   6      657.12      905.83    317.31 o
   0  13   6    61740.43    58477.39    801.73 o
   1  13   6    57923.62    57444.63    605.89 o
   2  13   6    13881.66    13628.33    362.48 o
   3  13   6     7239.15     7273.07    330.39 o
   4  13   6     3798.59     3957.82    197.19 o
   5  13   6     6826.00     6888.61    251.32 o
   6  13   6    12997.99    13622.29    322.40 o
   7  13   6    19727.34    19777.50    414.10 o
   8  13   6    15432.90    15203.06    404.52 o
   9  13   6    12756.84    12976.47    363.75 o
  10  13   6     8257.67     7588.28    338.74 o
  11  13   6       37.23      -22.69    297.84 o
  12  13   6     1231.08     1658.24    380.10 o
   0  14   6    29844.79    30580.03    939.49 o
   1  14   6    22102.72    21928.02    475.73 o
   2  14   6    10223.87     9681.65    274.45 o
   3  14   6      290.90      232.40    152.97 o
   4  14   6      147.22      184.05    158.89 o
   5  14   6     7104.56     7084.49    264.63 o
   6  14   6    11641.03    11334.34    304.96 o
   7  14   6     7171.95     7108.34    311.85 o
   8  14   6    12610.81    12575.48    464.85 o
   9  14   6     7334.33     7556.62    333.26 o
  10  14   6     3097.34     3231.51    347.47 o
  11  14   6      486.59      352.81    325.24 o
   0  15   6    16799.16    16668.81    548.20 o
   1  15   6     4480.45     4742.55    278.39 o
   2  15   6      933.02     1008.05    173.01 o
   3  15   6       37.27      125.32    166.03 o
   4  15   6     1455.77     1199.81    180.84 o
   5  15   6     3910.54     3912.41    224.78 o
   6  15   6     2311.16     2389.87    209.61 o
   7  15   6     6946.72     6751.08    316.99 o
   8  15   6     1082.51      827.46    243.98 o
   9  15   6     3071.35     3130.46    292.76 o
  10  15   6     1688.11     2052.78    342.02 o
   0  16   6       82.10     -125.78    335.07 o
   1  16   6      317.68      545.31    221.52 o
   2  16   6      555.38      221.39    195.83 o
   3  16   6     1096.77     1009.66    190.81 o
   4  16   6     1487.26     1508.14    200.74 o
   5  16   6      247.76      531.69    225.50 o
   6  16   6     1236.62     1137.80    224.15 o
   7  16   6     1183.60     1226.94    261.09 o
   8  16   6      147.78       -0.62    250.65 o
   9  16   6       18.56      511.99    315.29 o
   0  17   6     1756.91     2384.85    416.57 o
   1  17   6     6030.59     6137.77    363.87 o
   2  17   6     1955.24     2283.90    314.40 o
   3  17   6     2075.75     2143.36    239.56 o
   4  17   6      616.99      672.68    200.37 o
   5  17   6       86.56      220.18    218.97 o
   6  17   6     3236.34     3247.83    268.11 o
   7  17   6     1463.01     2159.72    260.71 o
   8  17   6     3792.23     3704.58    371.34 o
   9  17   6     1347.44     1411.12    345.82 o
   0  18   6    10111.95    10321.41    643.28 o
   1  18   6     5470.81     5807.90    377.23 o
   2  18   6     6332.01     6636.15    352.34 o
   3  18   6     2875.74     2904.49    265.90 o
   4  18   6       20.01      239.59    230.89 o
   5  18   6     1806.49     1893.63    253.71 o
   6  18   6     3892.64     4106.70    294.57 o
   7  18   6     7303.66     7793.77    408.68 o
   8  18   6     7272.99     7076.55    440.27 o
   0  19   6     8485.88     8975.48    649.92 o
   1  19   6     9919.25     9958.06    480.04 o
   2  19   6     5301.23     5382.46    439.43 o
   3  19   6      936.62      660.70    249.64 o
   4  19   6       65.02      130.39    272.12 o
   5  19   6     3371.82     3383.10    321.76 o
   6  19   6     7213.43     7757.76    392.13 o
   0  20   6     7866.90     8256.58    669.06 o
   1  20   6     5868.29     7076.05    431.85 o
   2  20   6     3830.43     3922.22    389.39 o
   3  20   6     1394.76      893.60    381.40 o
   4  20   6      639.89      357.26    292.95 o
   5  20   6     1773.24     1944.24    430.69 o
   0  21   6     2496.27     2662.22    542.39 o
   1  21   6     3027.33     4103.61    394.76 o
   2  21   6     2375.74     2663.87    379.88 o
   1   1   7    14598.00    16476.09    263.45 o
   2   1   7     1085.73     1104.37     61.77 o
   3   1   7    37425.69    36549.79    355.54 o
   4   1   7      161.64      260.53     57.04 o
   5   1   7    44970.45    44989.92    497.13 o
   6   1   7      607.21      785.15     77.85 o
   7   1   7      389.90      413.28     81.22 o
   8   1   7     1482.16     1436.88    122.91 o
   9   1   7     3748.67     3838.63    182.74 o
  10   1   7     1686.37     1722.59    184.49 o
  11   1   7     9603.21     9913.79    337.84 o
  12   1   7      800.06      644.58    211.57 o
  13   1   7     3183.80     3635.40    414.23 o
  14   1   7      841.57      978.57    283.01 o
   1   2   7     2741.34     2944.50     93.83 o
   2   2   7   121380.01   116784.78   1230.61 o
   3   2   7     9778.42     9910.56    203.58 o
   4   2   7   128248.98   124041.63   1176.36 o
   5   2   7     9180.52     9318.20    149.06 o
   6   2   7    33236.05    32650.08    306.07 o
   7   2   7      190.31      150.09     91.83 o
   8   2   7      452.88      388.05    116.71 o
   9   2   7     6313.72     6175.92    218.31 o
  10   2   7    31933.46    31761.84    460.75 o
  11   2   7     6790.17     6744.46    293.89 o
  12   2   7    22209.81    22444.47    474.83 o
  13   2   7     2345.14     2159.49    270.97 o
  14   2   7     2275.00     2043.56    292.30 o
   1   3   7    27442.89    27960.07    196.81 o
   2   3   7     3020.44     3012.60    131.85 o
   3   3   7   148463.67   143594.88   1317.27 o
   4   3   7    12738.64    13265.80    195.09 o
   5   3   7   139679.44   139268.77   1809.99 o
   6   3   7     3341.21     3496.55    134.58 o
   7   3   7     4057.12     4239.87    170.87 o
   8   3   7     2168.16     2236.44    147.92 o
   9   3   7    23536.37    23363.79    493.09 o
  10   3   7     7063.40     7293.31    248.72 o
  11   3   7    42039.92    39745.09    540.82 o
  12   3   7     2532.66     2958.83    342.14 o
  13   3   7    15238.61    14444.26    575.28 o
  14   3   7     1593.95     1378.14    285.91 o
   1   4   7      942.14     1135.97     66.27 o
   2   4   7   131203.25   131647.02   1265.90 o
   3   4   7     7170.42     7099.49    168.44 o
   4   4   7   125832.95   121365.89   1324.39 o
   5   4   7    24057.11    23800.75    271.93 o
   6   4   7    27780.24    28033.89    393.83 o
   7   4   7      281.21      199.37    117.23 o
   8   4   7     4267.06     4087.34    180.12 o
   9   4   7     6557.09     6867.91    238.31 o
  10   4   7    34755.12    36215.84    498.43 o
  11   4   7     2259.56     2203.99    277.92 o
  12   4   7    32417.74    32313.45    699.10 o
  13   4   7      469.87      591.15    246.47 o
  14   4   7     1560.15     1472.38    295.62 o
   1   5   7     8298.30     8401.99    118.47 o
   2   5   7      177.28      194.73     81.28 o
   3   5   7    51677.06    50796.39    990.21 o
   4   5   7    21204.14    21879.77    281.81 o
   5   5   7    31135.65    30288.10    312.73 o
   6   5   7     6727.96     6461.05    190.30 o
   7   5   7      922.60     1088.61    122.87 o
   8   5   7      360.73      308.45    118.45 o
   9   5   7    14730.74    14738.53    302.31 o
  10   5   7     1881.42     2259.49    182.77 o
  11   5   7    19714.97    18949.46    367.46 o
  12   5   7      147.83       82.18    205.88 o
  13   5   7     5680.92     6453.21    345.45 o
  14   5   7       40.77      203.79    278.38 o
   1   6   7       70.49      171.51     56.42 o
   2   6   7     5256.71     5153.18    150.14 o
   3   6   7      248.03      286.38     90.28 o
   4   6   7     3445.55     3257.26    160.86 o
   5   6   7     7845.69     7787.72    217.58 o
   6   6   7       90.10      181.73    106.63 o
   7   6   7      232.24      299.68    116.87 o
   8   6   7     1054.23     1134.76    138.78 o
   9   6   7      362.83      342.78    144.62 o
  10   6   7     3311.10     3315.00    203.36 o
  11   6   7      612.38      365.41    185.13 o
  12   6   7     2267.95     2406.55    220.87 o
  13   6   7     1724.06     1669.18    259.32 o
  14   6   7        1.37      564.54    323.12 o
   1   7   7       34.06      124.56     64.65 o
   2   7   7     5952.29     5867.80    132.18 o
   3   7   7    12753.23    13031.96    272.56 o
   4   7   7       39.12      111.35    104.71 o
   5   7   7     4624.61     4961.60    201.00 o
   6   7   7      876.07      728.00    122.71 o
   7   7   7     3699.10     3897.74    186.05 o
   8   7   7     1207.57     1238.01    146.09 o
   9   7   7      321.89      645.53    153.24 o
  10   7   7      674.60      567.35    179.29 o
  11   7   7     1452.08     1096.43    189.37 o
  12   7   7     3835.43     4003.96    249.56 o
  13   7   7     2252.50     1927.71    304.54 o
  14   7   7      636.60      846.65    331.52 o
   1   8   7     5177.70     5386.87    146.31 o
   2   8   7    38379.79    39038.73    470.54 o
   3   8   7    19357.10    18874.17    286.39 o
   4   8   7    57684.43    57064.31    688.32 o
   5   8   7      493.18      490.93    129.97 o
   6   8   7    20505.16    19677.25    339.12 o
   7   8   7     1013.34      912.71    139.85 o
   8   8   7     2446.93     2533.91    175.99 o
   9   8   7       33.95      209.77    155.71 o
  10   8   7    11590.22    11793.69    322.00 o
  11   8   7     2857.10     2928.15    227.07 o
  12   8   7    13832.09    13296.71    407.32 o
  13   8   7     3744.01     3795.36    343.77 o
   1   9   7    13428.35    13330.25    254.48 o
   2   9   7    18606.89    18000.51    239.77 o
   3   9   7    88241.97    86440.18    962.50 o
   4   9   7     9830.81    10308.23    216.45 o
   5   9   7    58311.73    56329.22    500.52 o
   6   9   7     2172.10     2284.14    178.58 o
   7   9   7     4312.02     4633.34    207.22 o
   8   9   7     2907.04     2796.99    185.45 o
   9   9   7    17053.46    17219.36    352.86 o
  10   9   7     1161.15     1243.68    193.33 o
  11   9   7    30716.23    30856.02    538.76 o
  12   9   7     4231.86     4548.08    303.75 o
  13   9   7    13709.90    12941.64    441.67 o
   1  10   7     3076.29     3363.82    138.08 o
   2  10   7    56660.65    56743.03    663.72 o
   3  10   7    20544.09    19541.44    275.67 o
   4  10   7    92427.64    90394.81    779.50 o
   5  10   7     3062.75     3113.79    160.17 o
   6  10   7    21725.56    21133.90    348.83 o
   7  10   7     3011.08     3223.33    219.86 o
   8  10   7     2977.48     2855.95    190.19 o
   9  10   7       33.37      -57.88    172.78 o
  10  10   7    34876.95    34532.18    615.01 o
  11  10   7     1779.10     2048.08    329.66 o
  12  10   7    22595.92    23318.10    558.38 o
  13  10   7     1471.66     1589.47    330.97 o
   1  11   7    14232.54    13270.27    257.33 o
   2  11   7    11678.24    11823.72    322.05 o
   3  11   7    58473.81    57685.56    649.96 o
   4  11   7     1911.37     2101.71    146.92 o
   5  11   7    41173.80    40961.86    590.51 o
   6  11   7     1128.11     1080.45    140.87 o
   7  11   7      157.71      161.81    130.05 o
   8  11   7      639.62      532.42    142.67 o
   9  11   7    14014.31    13867.40    397.49 o
  10  11   7      406.32      515.93    272.30 o
  11  11   7    19886.63    19740.33    706.53 o
  12  11   7     1588.86     1453.80    278.53 o
   1  12   7      410.88      210.99    141.27 o
   2  12   7    10419.34    10660.73    259.58 o
   3  12   7     1460.62     1536.02    153.86 o
   4  12   7    14633.90    14674.66    299.11 o
   5  12   7       54.45      -92.95    133.36 o
   6  12   7     2630.12     2706.32    172.94 o
   7  12   7       33.70       10.86    146.73 o
   8  12   7      723.29      706.95    152.79 o
   9  12   7       85.73      140.02    180.70 o
  10  12   7     6922.63     6770.61    322.89 o
  11  12   7      998.62      941.08    244.01 o
  12  12   7     2358.63     2326.41    348.41 o
   1  13   7       99.56      300.29    157.05 o
   2  13   7      282.38      214.16    142.26 o
   3  13   7      323.97      441.19    147.23 o
   4  13   7      306.04      259.92    150.94 o
   5  13   7       70.86       -3.05    157.66 o
   6  13   7      705.45      560.89    169.66 o
   7  13   7       95.61      389.24    159.23 o
   8  13   7       44.73        7.97    173.93 o
   9  13   7      234.97      259.05    208.48 o
  10  13   7      284.82       73.88    222.27 o
  11  13   7       31.89       71.12    304.80 o
   1  14   7       53.00        3.23    188.90 o
   2  14   7     5540.43     5734.65    271.51 o
   3  14   7     2789.11     3026.10    197.58 o
   4  14   7    12314.51    12380.25    303.64 o
   5  14   7     1562.05     1391.58    182.28 o
   6  14   7     4070.33     4150.05    229.44 o
   7  14   7      715.09     1062.40    195.29 o
   8  14   7        1.24       30.96    196.72 o
   9  14   7       10.00      -43.90    223.94 o
  10  14   7     4566.96     4844.16    316.79 o
  11  14   7       44.43       55.98    322.26 o
   1  15   7     6066.60     6213.05    320.78 o
   2  15   7     2089.37     2009.20    252.07 o
   3  15   7    32055.33    31789.96    433.12 o
   4  15   7     2085.76     2322.75    203.12 o
   5  15   7    21501.48    20804.06    380.14 o
   6  15   7     1387.67     1319.13    198.70 o
   7  15   7     1354.13     1455.15    234.36 o
   8  15   7        7.14     -225.17    225.17 o
   9  15   7     5569.39     5793.36    344.68 o
  10  15   7      401.53      405.96    323.60 o
   1  16   7      500.61      262.60    248.90 o
   2  16   7    21883.47    21841.17    559.18 o
   3  16   7     3347.17     3302.40    225.37 o
   4  16   7    35693.47    35431.36    530.64 o
   5  16   7     1412.06     1324.13    205.95 o
   6  16   7    11187.10    11676.06    370.60 o
   7  16   7      114.90      127.66    228.99 o
   8  16   7     1238.95     1144.09    250.56 o
   9  16   7      400.60      332.34    320.63 o
   1  17   7     3271.50     3601.50    324.13 o
   2  17   7     2243.33     2629.33    301.12 o
   3  17   7    29458.55    28673.31    494.06 o
   4  17   7     1564.95     1318.46    217.79 o
   5  17   7    14152.62    14068.68    413.65 o
   6  17   7       35.67      170.00    231.27 o
   7  17   7      987.56     1212.29    255.16 o
   8  17   7       65.63     -197.02    259.13 o
   1  18   7      441.31      784.10    292.41 o
   2  18   7     6122.30     6757.35    402.71 o
   3  18   7      587.66      265.03    266.98 o
   4  18   7     9733.82     9720.15    377.84 o
   5  18   7       75.95      106.88    239.01 o
   6  18   7     1822.21     2079.61    270.48 o
   7  18   7       83.56      378.09    261.87 o
   1  19   7      293.94      606.29    311.54 o
   2  19   7      321.83      660.17    366.52 o
   3  19   7      484.62     1269.67    324.85 o
   4  19   7      183.91      276.88    255.24 o
   5  19   7       81.05      -37.89    285.16 o
   6  19   7      460.08      295.12    275.25 o
   1  20   7        2.29     -134.37    328.94 o
   2  20   7     1386.21     1410.97    350.99 o
   3  20   7      133.97      122.30    338.19 o
   4  20   7     1506.06     1619.14    408.70 o
   0   0   8   354139.19   365121.06   2646.67 o
   1   0   8     2584.85     2848.13    271.42 o
   2   0   8    80907.90    77872.89   2297.98 o
   3   0   8    22818.59    23406.14    281.46 o
   4   0   8      571.99      870.88    102.83 o
   5   0   8     9797.53     9179.92    197.66 o
   6   0   8    46902.44    45123.51    450.18 o
   7   0   8      232.36      616.50    116.48 o
   8   0   8    88547.70    84868.84    847.23 o
   9   0   8     2584.84     3471.32    310.21 o
  10   0   8    17639.59    17595.40    554.39 o
  11   0   8       84.46       84.35    253.20 o
  12   0   8     3180.68     2697.54    360.84 o
  13   0   8      957.45      433.99    333.55 o
  14   0   8    25313.96    24440.35   2214.81 o
   0   1   8       59.94      116.19     99.62 o
   1   1   8   170333.48   171481.52   1436.02 o
   2   1   8     1382.47     1715.57     76.89 o
   3   1   8    17235.65    17485.75    214.75 o
   4   1   8     9443.50     9924.03    183.60 o
   5   1   8    24431.32    23388.74    207.14 o
   6   1   8      860.53      932.72     78.20 o
   7   1   8    56644.68    55642.13    778.98 o
   8   1   8      297.80      384.74    115.99 o
   9   1   8    34018.00    33039.44    445.47 o
  10   1   8     1376.74     1314.34    191.31 o
  11   1   8     1216.32     1462.60    210.87 o
  12   1   8      463.75       64.14    205.22 o
  13   1   8     9864.16    10063.47    428.60 o
  14   1   8     1250.24     1181.02    276.43 o
   0   2   8    75542.88    77377.88    540.34 o
   1   2   8     1532.85     1638.90     80.69 o
   2   2   8    34151.95    33474.23    420.79 o
   3   2   8     3235.20     3321.85    104.18 o
   4   2   8     2367.14     2583.99    107.19 o
   5   2   8      867.98      924.71     87.32 o
   6   2   8    19426.11    19166.76    225.84 o
   7   2   8     1583.74     1515.90    126.31 o
   8   2   8    28362.70    27614.02    322.90 o
   9   2   8      165.25      217.73    130.42 o
  10   2   8     7124.03     6720.36    277.22 o
  11   2   8      132.11      -27.81    187.97 o
  12   2   8     1207.33     1100.99    230.36 o
  13   2   8      802.07      625.31    245.01 o
  14   2   8     8752.99     9098.96    422.95 o
   0   3   8    23715.88    24591.69    495.36 o
   1   3   8     1521.96     1775.87     75.74 o
   2   3   8      149.13      284.10     64.48 o
   3   3   8      314.79      479.40     87.01 o
   4   3   8       19.79       78.14     68.70 o
   5   3   8     1179.13     1236.88    103.10 o
   6   3   8     1183.44     1239.68    110.75 o
   7   3   8     4701.51     4805.24    181.80 o
   8   3   8     2611.26     2808.74    154.86 o
   9   3   8     1271.44     1276.15    149.31 o
  10   3   8      272.95      284.49    164.62 o
  11   3   8      271.88      383.93    188.04 o
  12   3   8      416.08      403.30    268.32 o
  13   3   8      630.14      469.59    245.97 o
  14   3   8      245.17      -54.17    273.90 o
   0   4   8    33510.95    32723.40    636.14 o
   1   4   8     1294.63     1367.35     75.55 o
   2   4   8    17364.13    17223.65    222.77 o
   3   4   8       32.28       89.17     67.85 o
   4   4   8     7100.96     7564.50    190.77 o
   5   4   8     1833.73     2155.62    122.04 o
   6   4   8     7863.87     7288.40    198.02 o
   7   4   8     5749.68     5789.76    195.82 o
   8   4   8     8416.40     8474.39    228.09 o
   9   4   8     1063.03      917.74    150.99 o
  10   4   8     1036.27     1081.48    168.33 o
  11   4   8      197.50      145.69    188.76 o
  12   4   8      157.16      497.59    224.12 o
  13   4   8      657.74      715.35    252.47 o
  14   4   8     2206.19     2088.45    309.31 o
   0   5   8     1078.19     1363.02     95.28 o
   1   5   8   109328.41   107300.55   1216.07 o
   2   5   8     1578.91     1923.52    100.93 o
   3   5   8     8810.68     8656.35    292.49 o
   4   5   8     1023.61     1071.24    113.28 o
   5   5   8     5034.36     4862.51    211.52 o
   6   5   8     4696.98     4688.50    182.64 o
   7   5   8    47749.38    47231.23    427.89 o
   8   5   8     4926.87     4858.46    202.20 o
   9   5   8    23782.11    23786.72    568.08 o
  10   5   8        4.12      -20.28    198.44 o
  11   5   8      587.07      632.02    200.55 o
  12   5   8       21.99      262.94    215.94 o
  13   5   8     5853.83     5823.04    357.94 o
  14   5   8        6.14     -155.92    275.84 o
   0   6   8   148180.30   146787.23   2227.31 o
   1   6   8     2717.59     2968.28    102.44 o
   2   6   8    87848.80    85475.54    906.44 o
   3   6   8      995.17     1156.76    109.26 o
   4   6   8     1068.52     1121.53    119.27 o
   5   6   8      983.69     1282.35    131.24 o
   6   6   8    69582.34    66610.70    708.96 o
   7   6   8     1228.51     1306.48    136.43 o
   8   6   8    70550.34    69122.63    541.80 o
   9   6   8     1320.03     1425.03    187.00 o
  10   6   8    12834.82    12727.51    320.18 o
  11   6   8       70.60      201.04    178.92 o
  12   6   8     2749.93     2732.65    260.19 o
  13   6   8        8.37     -203.11    243.12 o
  14   6   8    15042.99    14807.87    573.86 o
   0   7   8    12084.61    12607.85    326.12 o
   1   7   8   107744.95   106500.30    796.91 o
   2   7   8     7985.47     7906.63    177.58 o
   3   7   8     6701.11     7175.24    187.96 o
   4   7   8      478.00      536.89    115.92 o
   5   7   8    24227.04    24311.07    342.43 o
   6   7   8     1658.91     2008.68    145.99 o
   7   7   8    85900.13    84069.55   1406.46 o
   8   7   8     1186.93     1572.58    156.44 o
   9   7   8    40034.35    39449.38    465.90 o
  10   7   8       67.80     -115.42    164.44 o
  11   7   8     1443.70     1436.62    206.54 o
  12   7   8      147.35      134.08    228.56 o
  13   7   8    10051.96    10137.15    436.73 o
   0   8   8    48920.96    48963.98    663.74 o
   1   8   8     9916.80    10405.84    195.49 o
   2   8   8    18449.47    17655.40    250.58 o
   3   8   8     1901.63     1846.45    118.77 o
   4   8   8     3146.59     3413.15    159.10 o
   5   8   8        8.42     -126.49    126.49 o
   6   8   8    39565.89    37824.20    591.00 o
   7   8   8       58.86      112.99    133.31 o
   8   8   8    35148.79    34094.83    585.87 o
   9   8   8       43.61      160.50    155.88 o
  10   8   8     7923.55     7367.94    295.78 o
  11   8   8        5.25     -103.41    194.28 o
  12   8   8     1691.01     1596.45    229.39 o
  13   8   8      388.92      190.36    298.32 o
   0   9   8     7153.43     6841.41    422.24 o
   1   9   8     4541.56     4942.78    159.56 o
   2   9   8     1480.45     1727.55    138.25 o
   3   9   8       51.27      187.26    103.45 o
   4   9   8      243.77      131.25    108.27 o
   5   9   8     9543.37     9623.95    295.91 o
   6   9   8        8.67       -7.60    143.95 o
   7   9   8     5428.81     5624.48    229.79 o
   8   9   8       13.63      287.70    153.81 o
   9   9   8     3816.02     4016.12    249.98 o
  10   9   8      171.64      125.61    187.70 o
  11   9   8      143.24      122.17    206.46 o
  12   9   8       33.60      207.46    243.23 o
  13   9   8     1010.88     1453.08    350.15 o
   0  10   8     3393.34     3862.61    212.92 o
   1  10   8     1453.25     1713.33    129.39 o
   2  10   8     4262.49     4361.08    209.33 o
   3  10   8      532.53      563.74    116.52 o
   4  10   8      206.24      309.36    117.21 o
   5  10   8      103.45      -10.00    120.31 o
   6  10   8     2745.70     2846.92    163.66 o
   7  10   8       36.81     -166.53    166.53 o
   8  10   8     1701.72     1827.41    182.76 o
   9  10   8        4.64      -96.13    170.59 o
  10  10   8      629.34      497.79    210.79 o
  11  10   8      204.65       94.91    212.57 o
  12  10   8        7.16      113.73    258.21 o
   0  11   8      275.46      150.61    156.50 o
   1  11   8    25056.37    24725.62    460.72 o
   2  11   8     3317.52     3152.46    181.92 o
   3  11   8     1715.12     1854.68    156.17 o
   4  11   8      373.90      420.79    127.49 o
   5  11   8     3624.76     4354.51    193.56 o
   6  11   8        6.74     -114.94    134.42 o
   7  11   8    22456.26    22627.36    331.07 o
   8  11   8      516.71      627.32    150.15 o
   9  11   8    15795.71    15753.63    347.46 o
  10  11   8     1122.26     1103.40    289.97 o
  11  11   8      854.72      787.21    252.73 o
  12  11   8       60.78      489.00    267.76 o
   0  12   8    47326.40    47466.21   2065.43 o
   1  12   8      614.23      685.06    149.03 o
   2  12   8    20111.65    20052.68    346.88 o
   3  12   8     3052.22     3301.89    186.06 o
   4  12   8       10.57      -29.65    146.55 o
   5  12   8      229.79      127.69    139.56 o
   6  12   8    43128.64    42326.52    626.64 o
   7  12   8      497.08      651.12    158.61 o
   8  12   8    36091.50    35681.02    403.57 o
   9  12   8      189.29      -25.08    177.92 o
  10  12   8     9448.51     9492.13    398.53 o
  11  12   8      940.39      785.82    245.21 o
  12  12   8      399.26      494.25    344.93 o
   0  13   8      147.63     -181.41    271.71 o
   1  13   8    44152.23    43125.60    686.04 o
   2  13   8     3275.26     3220.34    203.41 o
   3  13   8     5061.55     5270.01    228.75 o
   4  13   8     1005.19     1039.36    167.25 o
   5  13   8    18457.99    18778.51    351.50 o
   6  13   8      510.68      578.16    160.44 o
   7  13   8    39379.63    39683.89    511.57 o
   8  13   8      840.09      974.20    173.01 o
   9  13   8    24009.91    23456.15    427.98 o
  10  13   8     1060.18     1277.15    242.30 o
  11  13   8      324.71      748.12    258.79 o
   0  14   8    31533.41    31534.02    949.38 o
   1  14   8      187.30      306.33    196.54 o
   2  14   8    16741.51    16753.71    355.36 o
   3  14   8      560.95      432.76    165.11 o
   4  14   8       74.89      291.38    168.36 o
   5  14   8      131.89        1.51    172.65 o
   6  14   8    21625.42    21162.99    386.23 o
   7  14   8     3128.97     2845.48    224.71 o
   8  14   8    24279.38    24349.02    400.01 o
   9  14   8       19.85       15.05    214.67 o
  10  14   8     3253.37     3195.92    285.11 o
   0  15   8      677.58      772.62    342.09 o
   1  15   8    12321.44    12510.21    426.15 o
   2  15   8        5.22      195.89    210.25 o
   3  15   8     1619.94     1953.27    193.57 o
   4  15   8      120.14      132.91    180.49 o
   5  15   8     2545.50     3252.81    227.10 o
   6  15   8     2260.50     2186.21    219.18 o
   7  15   8    10161.88     9563.95    358.38 o
   8  15   8      950.60      796.10    244.58 o
   9  15   8     2224.02     2255.14    343.36 o
  10  15   8      405.12      797.67    272.30 o
   0  16   8       37.62      148.77    527.77 o
   1  16   8      659.94      702.37    256.62 o
   2  16   8      843.13     1210.45    267.56 o
   3  16   8      107.33      -57.16    230.79 o
   4  16   8       18.53      205.54    194.97 o
   5  16   8      427.95      317.22    202.23 o
   6  16   8      338.36      302.74    207.06 o
   7  16   8     2368.65     2179.46    283.46 o
   8  16   8       36.63      217.36    249.29 o
   9  16   8        1.45      -26.74    287.08 o
   0  17   8     1070.66      943.48    433.07 o
   1  17   8     4086.07     4429.68    346.76 o
   2  17   8       58.01       20.01    268.48 o
   3  17   8      443.31      853.23    257.66 o
   4  17   8       16.75      157.47    231.25 o
   5  17   8     1472.60     1508.55    257.53 o
   6  17   8      463.02      315.03    243.39 o
   7  17   8     3309.76     3768.99    298.44 o
   8  17   8      306.80      176.66    270.77 o
   0  18   8    18061.24    18046.08   1371.59 o
   1  18   8      486.71      701.51    302.26 o
   2  18   8    10166.75    10170.01    469.16 o
   3  18   8      193.63       22.36    296.75 o
   4  18   8      317.04      178.62    247.67 o
   5  18   8       47.40     -180.21    250.77 o
   6  18   8     6957.30     7318.06    365.84 o
   7  18   8       18.19     -186.65    270.67 o
   0  19   8      924.67     1472.11    476.09 o
   1  19   8    24529.46    25381.58    631.82 o
   2  19   8      109.71      403.03    317.22 o
   3  19   8     2299.48     2478.18    362.01 o
   4  19   8      401.13      239.47    323.93 o
   5  19   8     3668.51     4419.62    357.33 o
   0  20   8    21540.78    22583.77    893.21 o
   1  20   8      112.93      522.81    342.35 o
   2  20   8     9820.03    10317.85    521.89 o
   3  20   8      226.39      393.78    348.32 o
   1   1   9     6956.13     7726.27    150.86 o
   2   1   9     9547.92     9775.74    150.99 o
   3   1   9    29017.83    28115.25    292.79 o
   4   1   9     3386.47     3468.43    122.81 o
   5   1   9    13264.78    13455.83    218.39 o
   6   1   9      767.44      934.55     97.81 o
   7   1   9      144.50      184.33     96.92 o
   8   1   9       29.82      115.70    133.71 o
   9   1   9     7240.34     7529.65    270.78 o
  10   1   9     1817.35     1853.05    208.16 o
  11   1   9    10147.32    10396.72    357.25 o
  12   1   9     2905.14     3329.80    273.63 o
  13   1   9     6296.62     6592.30    368.30 o
  14   1   9      120.94      -15.17    271.81 o
   1   2   9     1124.78     1128.41     80.82 o
   2   2   9    47717.82    46775.34    422.56 o
   3   2   9    24032.71    23865.10    229.06 o
   4   2   9    59254.17    57364.87    616.76 o
   5   2   9    12539.49    12607.99    223.70 o
   6   2   9    16039.05    16380.32    275.70 o
   7   2   9     1178.57     1374.84    122.68 o
   8   2   9     1928.61     2076.30    166.47 o
   9   2   9     1838.63     1820.54    179.08 o
  10   2   9    34072.50    32040.23    514.91 o
  11   2   9     8359.14     8792.34    345.46 o
  12   2   9    26543.25    26573.41    528.61 o
  13   2   9     3500.88     3312.77    301.89 o
  14   2   9     6135.91     6677.87    394.70 o
   1   3   9    22464.46    22339.55    192.66 o
   2   3   9    28934.01    28118.38    254.52 o
   3   3   9   102829.70    99652.01   1596.34 o
   4   3   9    34581.84    35084.20    519.61 o
   5   3   9    57245.24    56462.84    521.63 o
   6   3   9     4272.51     4461.91    172.88 o
   7   3   9     2590.14     2751.15    147.99 o
   8   3   9       77.27       22.46    118.10 o
   9   3   9    16022.06    15779.32    350.21 o
  10   3   9     7225.09     7941.41    300.68 o
  11   3   9    39942.86    39193.65    594.22 o
  12   3   9    12829.80    13490.23    423.80 o
  13   3   9    20048.76    19751.12    508.52 o
  14   3   9     1054.77     1469.33    335.71 o
   1   4   9     9890.26     9918.38    159.28 o
   2   4   9    76853.77    77365.00    609.40 o
   3   4   9    26192.44    25869.29    352.37 o
   4   4   9    87663.60    84488.33    565.86 o
   5   4   9    12061.72    12296.06    223.49 o
   6   4   9    21575.79    21669.54    351.02 o
   7   4   9     2158.03     2113.59    142.22 o
   8   4   9      999.33     1033.24    138.49 o
   9   4   9     1761.68     1987.51    164.87 o
  10   4   9    22599.61    23114.92    432.34 o
  11   4   9    12790.59    12464.05    531.11 o
  12   4   9    25151.22    25123.64    652.99 o
  13   4   9     4858.32     4698.89    333.89 o
  14   4   9     2446.36     2800.81    327.13 o
   1   5   9    10918.93    10922.23    167.90 o
   2   5   9    24973.70    25065.43    296.09 o
   3   5   9    34106.08    33704.21    526.19 o
   4   5   9    12826.81    14104.24    251.80 o
   5   5   9    23816.99    23513.24    296.20 o
   6   5   9     1588.79     1837.08    137.82 o
   7   5   9     4008.50     4376.98    193.42 o
   8   5   9       87.56       96.88    129.82 o
   9   5   9     1299.75     1110.70    157.28 o
  10   5   9     3684.07     3787.18    218.25 o
  11   5   9    10324.19    10497.41    356.46 o
  12   5   9     5967.66     6126.75    360.03 o
  13   5   9     3346.76     3541.75    317.57 o
  14   5   9      368.49      165.55    292.89 o
   1   6   9     2661.83     2713.47    102.44 o
   2   6   9     7982.81     8062.22    164.61 o
   3   6   9     5393.82     5400.93    199.85 o
   4   6   9     5667.63     5556.46    198.40 o
   5   6   9       47.18      -53.72    114.66 o
   6   6   9      602.63      565.18    122.87 o
   7   6   9      462.07      597.99    131.85 o
   8   6   9     1167.84     1303.65    152.91 o
   9   6   9       26.45      -14.06    145.56 o
  10   6   9       50.69       13.97    166.96 o
  11   6   9      583.56      261.25    208.44 o
  12   6   9     1064.90      875.14    238.91 o
  13   6   9     1629.07     1613.28    372.56 o
   1   7   9       30.73      111.70     70.42 o
   2   7   9       18.35       33.96     78.16 o
   3   7   9     2355.62     2595.62    144.73 o
   4   7   9     2880.74     2875.20    158.37 o
   5   7   9     3673.31     3882.93    187.50 o
   6   7   9     1580.44     1716.87    147.21 o
   7   7   9      936.53      911.54    142.53 o
   8   7   9      683.59      640.03    151.05 o
   9   7   9     3107.47     3464.03    197.89 o
  10   7   9     1600.11     1544.77    196.45 o
  11   7   9     2311.03     2385.18    226.12 o
  12   7   9       42.01       18.44    230.61 o
  13   7   9     1665.91     1951.19    280.32 o
   1   8   9      164.72      106.75     82.77 o
   2   8   9    14773.90    15625.99    249.29 o
   3   8   9     2851.24     2829.47    162.98 o
   4   8   9    51202.72    49358.21    608.37 o
   5   8   9    22325.23    22116.55    346.77 o
   6   8   9    15344.65    15647.76    318.34 o
   7   8   9      264.13      566.70    144.77 o
   8   8   9     2350.20     2330.54    182.78 o
   9   8   9     1865.89     2472.62    193.66 o
  10   8   9     9248.81     9737.48    319.82 o
  11   8   9     2821.36     2807.34    242.27 o
  12   8   9     6966.38     6985.31    368.64 o
  13   8   9      419.55      715.21    317.67 o
   1   9   9     7281.48     7080.37    209.07 o
   2   9   9     6853.44     6447.72    200.97 o
   3   9   9    53447.04    52293.54    877.14 o
   4   9   9    19035.74    19541.38    305.49 o
   5   9   9    48666.84    47303.55    459.21 o
   6   9   9     9738.80     9728.30    285.84 o
   7   9   9     8093.78     7782.01    255.42 o
   8   9   9     1783.24     1809.13    183.00 o
   9   9   9     8105.97     8230.71    280.77 o
  10   9   9     7522.57     7617.28    314.65 o
  11   9   9    13521.95    13788.83    383.79 o
  12   9   9     2505.87     3126.81    266.82 o
  13   9   9     6169.15     6452.08    423.29 o
   1  10   9     1373.22     1869.30    148.67 o
   2  10   9    28190.18    27527.02    363.60 o
   3  10   9    10040.58     9836.63    241.69 o
   4  10   9    78229.52    75827.77   1173.45 o
   5  10   9    19399.89    19722.23    383.85 o
   6  10   9    26685.65    27370.25    352.99 o
   7  10   9      293.96      288.12    173.90 o
   8  10   9      712.86      652.82    177.44 o
   9  10   9     5646.36     5933.37    274.97 o
  10  10   9    15264.24    15613.21    496.68 o
  11  10   9     4259.08     4521.18    284.26 o
  12  10   9     9270.40     9314.03    413.06 o
   1  11   9     4935.77     5586.63    229.85 o
   2  11   9     2089.13     2359.25    172.58 o
   3  11   9    38522.07    38462.45    481.40 o
   4  11   9     8969.59     9787.77    245.67 o
   5  11   9    30040.31    29354.51    474.57 o
   6  11   9     5002.86     4722.91    207.89 o
   7  11   9      785.82     1016.51    149.37 o
   8  11   9     1844.30     1973.65    173.16 o
   9  11   9     6888.12     7033.67    289.85 o
  10  11   9     2392.32     2816.24    261.66 o
  11  11   9     8580.36     8293.80    393.77 o
  12  11   9     1439.92     1053.99    291.90 o
   1  12   9      108.14       60.44    162.64 o
   2  12   9     2337.33     2309.54    183.46 o
   3  12   9     1167.86     1292.04    169.89 o
   4  12   9     5973.58     5827.56    245.63 o
   5  12   9     3540.86     3830.18    192.30 o
   6  12   9     1758.78     2107.62    172.99 o
   7  12   9       31.98       11.30    158.39 o
   8  12   9      996.97     1430.13    188.45 o
   9  12   9     1804.21     2175.83    194.64 o
  10  12   9     3134.58     3564.88    247.52 o
  11  12   9      331.85      246.84    248.19 o
   1  13   9      288.28      436.90    204.89 o
   2  13   9      219.46       26.65    162.51 o
   3  13   9      689.99      703.20    174.89 o
   4  13   9      155.62      157.12    162.34 o
   5  13   9      464.53      465.70    173.80 o
   6  13   9       37.71      217.97    162.91 o
   7  13   9     1807.20     1935.92    190.80 o
   8  13   9      224.97      281.69    171.84 o
   9  13   9      594.26      574.25    202.20 o
  10  13   9       35.05       31.19    265.90 o
  11  13   9       24.34      -87.27    256.54 o
   1  14   9      793.91      958.57    230.15 o
   2  14   9     7500.73     7742.20    332.43 o
   3  14   9     2664.11     2928.14    223.13 o
   4  14   9    16854.88    16497.86    347.93 o
   5  14   9     2289.21     2289.47    209.75 o
   6  14   9     7060.20     6710.50    286.40 o
   7  14   9      405.58      357.80    186.70 o
   8  14   9      550.97      682.80    201.10 o
   9  14   9       59.35      270.24    225.64 o
  10  14   9     2017.15     2346.88    283.76 o
   1  15   9     4683.52     4408.08    316.02 o
   2  15   9     4879.97     5039.24    386.14 o
   3  15   9    28730.60    28465.93    518.92 o
   4  15   9     4934.22     5304.24    255.64 o
   5  15   9    20755.97    20595.73    394.75 o
   6  15   9     3688.05     3319.52    242.05 o
   7  15   9     2347.92     2894.75    293.44 o
   8  15   9        3.24      258.28    243.44 o
   9  15   9     2683.65     3358.38    277.43 o
   1  16   9     2066.98     2357.82    296.62 o
   2  16   9    13997.30    14197.19    467.92 o
   3  16   9     5746.18     6221.90    378.39 o
   4  16   9    25563.73    26007.71    761.01 o
   5  16   9    10072.28     9577.47    332.96 o
   6  16   9     9791.68     8822.80    334.39 o
   7  16   9      336.21      516.92    249.47 o
   8  16   9      700.99      580.84    260.15 o
   1  17   9     2356.00     2364.80    311.44 o
   2  17   9     3216.08     3152.48    334.65 o
   3  17   9    15871.96    16119.25    511.06 o
   4  17   9     7296.79     7930.44    386.28 o
   5  17   9    11021.75    10918.25    392.00 o
   6  17   9     2905.61     3491.98    265.79 o
   7  17   9      278.22      260.51    279.62 o
   1  18   9      343.91      478.68    344.75 o
   2  18   9     2127.87     1983.79    334.18 o
   3  18   9     2105.10     2734.02    336.05 o
   4  18   9     5619.33     5888.15    404.51 o
   5  18   9     3507.58     3702.25    302.40 o
   6  18   9     1042.84      988.01    336.44 o
   1  19   9       44.21      365.82    322.11 o
   2  19   9       43.91      -23.72    324.18 o
   3  19   9       56.56      197.96    327.93 o
   4  19   9      653.21      223.27    334.84 o
   5  19   9       51.01      253.89    391.90 o
   1  20   9      503.67      438.49    349.97 o
   2  20   9     1539.82     1913.42    372.75 o
   0   0  10   116951.99   117714.10   1328.16 o
   1   0  10   148650.53   150579.13   1573.04 o
   2   0  10    29159.21    28754.31    359.03 o
   3   0  10    13519.36    13073.81    334.65 o
   4   0  10     4590.62     4812.23    201.03 o
   5   0  10    13972.93    13999.41    277.28 o
   6   0  10    15467.93    15007.37    368.18 o
   7   0  10    22555.53    22722.69    574.54 o
   8   0  10    20428.01    19708.65    547.94 o
   9   0  10    26008.87    26315.41    641.69 o
  10   0  10     7839.12     7328.52    441.04 o
  11   0  10      107.31      193.64    282.23 o
  12   0  10     1300.50      913.25    338.56 o
  13   0  10    12301.95    13290.81    644.24 o
  14   0  10    10167.50    10824.60    902.33 o
   0   1  10   138252.08   137350.03   1237.68 o
   1   1  10    46467.34    45599.69    776.95 o
   2   1  10    52736.23    52200.95    772.41 o
   3   1  10     3272.48     3377.44    139.21 o
   4   1  10      510.53      632.09     81.41 o
   5   1  10     8730.10     8743.44    168.38 o
   6   1  10    22809.99    22689.45    273.56 o
   7   1  10    14019.93    13986.98    269.14 o
   8   1  10    21964.34    22603.31    412.64 o
   9   1  10    12207.79    12413.82    343.33 o
  10   1  10     9985.57     9977.42    425.02 o
  11   1  10      545.82      172.76    361.12 o
  12   1  10     3787.69     3864.14    369.74 o
  13   1  10     4686.69     4886.35    328.23 o
  14   1  10    10834.17    10686.23    459.30 o
   0   2  10    38868.16    40928.12    511.22 o
   1   2  10    27855.57    27942.12    263.40 o
   2   2  10     5500.07     5519.59    135.80 o
   3   2  10     1066.55     1156.17     90.65 o
   4   2  10     5623.82     5929.01    145.96 o
   5   2  10     9674.65    10177.21    199.77 o
   6   2  10     3757.40     3989.46    164.78 o
   7   2  10     8010.03     8426.19    214.07 o
   8   2  10     4372.56     4663.77    229.59 o
   9   2  10     8040.82     7699.00    278.58 o
  10   2  10     4055.03     4161.71    263.23 o
  11   2  10      477.26      410.15    208.16 o
  12   2  10     1167.03     1039.09    240.72 o
  13   2  10     4361.59     4361.31    328.21 o
  14   2  10     3549.70     3272.80    336.06 o
   0   3  10      665.15     1051.82    143.12 o
   1   3  10      158.12      289.38     74.75 o
   2   3  10     5665.51     6320.93    182.08 o
   3   3  10     3521.53     3634.95    172.82 o
   4   3  10     3303.77     3205.33    139.82 o
   5   3  10       86.88       17.74    101.64 o
   6   3  10      517.13      483.86    116.37 o
   7   3  10       53.74        8.03    112.16 o
   8   3  10      179.59      371.56    128.15 o
   9   3  10       22.20      195.35    161.83 o
  10   3  10      552.62      688.39    194.35 o
  11   3  10       32.98      -27.04    205.43 o
  12   3  10        8.43      269.90    255.78 o
  13   3  10      386.73      110.28    278.94 o
  14   3  10      348.09      303.79    289.48 o
   0   4  10    22919.93    23094.12    561.36 o
   1   4  10    21667.54    21869.42    332.95 o
   2   4  10     7229.69     7704.12    153.99 o
   3   4  10    20526.50    20661.05    247.93 o
   4   4  10      895.77     1013.32    105.29 o
   5   4  10      703.31      698.66    109.67 o
   6   4  10     3705.02     4002.80    178.37 o
   7   4  10     4182.03     4167.69    180.00 o
   8   4  10     7487.30     6987.08    228.94 o
   9   4  10     1727.91     1646.14    180.19 o
  10   4  10      497.68      488.92    186.79 o
  11   4  10       88.51      210.88    267.62 o
  12   4  10      108.52      306.99    229.99 o
  13   4  10      471.02      318.21    264.93 o
   0   5  10    59577.66    59234.05    985.45 o
   1   5  10    25178.65    24959.26    381.68 o
   2   5  10    51404.99    53232.30    576.39 o
   3   5  10    14702.65    15401.67    269.38 o
   4   5  10      101.66      125.77    113.50 o
   5   5  10     4323.64     4364.10    180.85 o
   6   5  10    13168.48    13319.64    257.95 o
   7   5  10    21836.68    21503.39    317.86 o
   8   5  10    26221.60    26267.01    357.88 o
   9   5  10     8643.54     8510.98    263.73 o
  10   5  10     2968.67     3102.13    240.38 o
  11   5  10      456.61      467.81    216.11 o
  12   5  10     1479.81     1105.84    255.88 o
  13   5  10     1029.45      928.61    277.24 o
   0   6  10    67757.52    68448.09   1354.63 o
   1   6  10    65134.41    63220.10    711.85 o
   2   6  10    29232.66    29557.01    279.53 o
   3   6  10    11058.79    11096.27    298.84 o
   4   6  10      384.26      359.68    122.88 o
   5   6  10    16982.30    17213.41    302.22 o
   6   6  10    32001.37    31734.90    476.29 o
   7   6  10    38818.25    39462.66    651.75 o
   8   6  10    24738.71    25256.99    362.77 o
   9   6  10    23928.40    23661.54    369.12 o
  10   6  10     6031.38     5890.17    305.03 o
  11   6  10       64.15       58.09    216.83 o
  12   6  10     1383.30     1268.09    260.41 o
  13   6  10     4469.18     4829.55    354.03 o
   0   7  10    42758.33    43882.10    873.20 o
   1   7  10    35236.21    35199.07    384.99 o
   2   7  10    22519.50    23259.43    317.56 o
   3   7  10     2168.27     2231.92    144.28 o
   4   7  10     2414.88     2500.05    169.51 o
   5   7  10     7232.43     7079.28    247.26 o
   6   7  10    40753.89    40451.88    644.28 o
   7   7  10    31184.36    30872.10    390.83 o
   8   7  10    38641.29    38061.75    464.48 o
   9   7  10    13818.98    13257.48    313.24 o
  10   7  10     6044.06     6124.29    270.65 o
  11   7  10      252.96      356.72    223.50 o
  12   7  10      753.70      920.85    253.35 o
  13   7  10     2860.83     3143.47    327.64 o
   0   8  10    22765.08    23373.97    345.12 o
   1   8  10    21796.69    21572.87    261.99 o
   2   8  10     7434.22     7723.00    233.30 o
   3   8  10       68.29      256.72    110.51 o
   4   8  10     1495.75     1389.18    137.79 o
   5   8  10    13890.12    14003.91    300.32 o
   6   8  10    11876.76    11867.73    350.08 o
   7   8  10    32625.87    32148.50    407.25 o
   8   8  10    11965.49    12060.59    455.11 o
   9   8  10    13409.64    13686.19    323.02 o
  10   8  10     2507.57     2654.54    216.83 o
  11   8  10      378.96      199.55    234.87 o
  12   8  10      346.94      713.54    260.25 o
  13   8  10     3138.77     3113.22    344.44 o
   0   9  10    10255.33    10751.00    318.01 o
   1   9  10     3909.31     3697.30    181.10 o
   2   9  10       68.06       81.61    112.16 o
   3   9  10      127.17      382.81    121.80 o
   4   9  10     1342.25     1770.23    140.84 o
   5   9  10     3506.10     3714.77    190.32 o
   6   9  10     7894.15     7403.68    312.57 o
   7   9  10     3663.19     3559.78    201.31 o
   8   9  10     5797.63     5594.13    252.98 o
   9   9  10      494.35      293.77    179.05 o
  10   9  10     1161.66     1379.93    205.78 o
  11   9  10        1.12      -76.71    221.18 o
  12   9  10      367.50      840.82    273.81 o
   0  10  10       67.06     -189.19    228.03 o
   1  10  10      127.53      130.88    128.69 o
   2  10  10     1354.46     1501.03    167.33 o
   3  10  10     1664.37     1588.13    147.61 o
   4  10  10      331.40      239.42    128.45 o
   5  10  10       29.55      186.39    133.94 o
   6  10  10     2372.85     2453.17    172.89 o
   7  10  10      106.71      230.58    182.76 o
   8  10  10      647.26      441.51    200.58 o
   9  10  10      743.80      792.20    192.19 o
  10  10  10      116.48      351.13    204.70 o
  11  10  10       12.76     -128.03    232.20 o
  12  10  10       38.18      228.60    318.22 o
   0  11  10     5413.95     5666.40    419.48 o
   1  11  10     4520.17     5037.30    226.26 o
   2  11  10     5848.02     5947.35    246.46 o
   3  11  10     1754.33     1891.50    177.19 o
   4  11  10      681.39      498.18    139.88 o
   5  11  10     1814.81     1922.82    167.07 o
   6  11  10     7154.88     7289.37    247.31 o
   7  11  10     8575.51     8655.30    248.69 o
   8  11  10    15253.49    14956.87    302.81 o
   9  11  10     3607.83     3338.76    267.07 o
  10  11  10     1567.08     1326.13    253.32 o
  11  11  10      116.69      685.62    245.68 o
   0  12  10    14995.82    14181.24    564.65 o
   1  12  10    16055.24    15981.08    416.84 o
   2  12  10     6115.20     6314.51    261.30 o
   3  12  10     2665.10     2625.74    197.14 o
   4  12  10       83.46      237.12    168.31 o
   5  12  10    10505.57    10609.78    285.08 o
   6  12  10    13282.51    13183.76    299.99 o
   7  12  10    34579.72    34390.57    432.47 o
   8  12  10    15558.16    15874.80    316.79 o
   9  12  10    11285.53    10927.50    300.76 o
  10  12  10     1494.66     1230.74    221.14 o
  11  12  10      222.52       44.32    255.19 o
   0  13  10    23331.71    23909.55    736.46 o
   1  13  10    14636.04    13919.49    414.85 o
   2  13  10    14056.17    14339.40    533.06 o
   3  13  10     3644.11     3447.93    223.39 o
   4  13  10      734.33      802.47    189.62 o
   5  13  10     5772.59     5878.56    314.19 o
   6  13  10    24687.53    25295.56    386.23 o
   7  13  10    18834.12    19263.21    418.44 o
   8  13  10    30232.87    29770.87    404.45 o
   9  13  10     5692.93     6025.21    271.49 o
  10  13  10     2601.76     2974.21    266.62 o
   0  14  10     9672.74    10168.85    558.70 o
   1  14  10    17288.41    16886.62    493.43 o
   2  14  10     5317.27     5246.57    326.17 o
   3  14  10     2541.01     2781.24    250.42 o
   4  14  10      344.94      540.58    199.58 o
   5  14  10     4627.59     4745.58    251.81 o
   6  14  10     9910.24    10030.35    332.62 o
   7  14  10    23697.47    24573.49    573.58 o
   8  14  10     7888.88     7841.13    288.97 o
   9  14  10     5798.45     6464.13    307.23 o
  10  14  10      121.40      279.00    267.08 o
   0  15  10     7812.33     7715.29    551.02 o
   1  15  10     2969.92     3320.17    303.45 o
   2  15  10     4845.36     5190.46    338.87 o
   3  15  10     1269.80     1438.66    273.17 o
   4  15  10      153.96      249.15    237.50 o
   5  15  10      578.31      424.81    205.62 o
   6  15  10     3879.32     3980.46    258.22 o
   7  15  10     4764.32     5406.40    282.01 o
   8  15  10     5118.10     5420.73    297.39 o
   9  15  10      297.45      276.41    253.57 o
   0  16  10      192.52     -220.82    383.01 o
   1  16  10      127.01      141.48    262.13 o
   2  16  10      152.52      155.49    327.86 o
   3  16  10     1612.29     2019.85    299.26 o
   4  16  10       77.28     -249.72    249.72 o
   5  16  10       16.45      109.26    254.76 o
   6  16  10      186.90      352.03    222.80 o
   7  16  10      238.37      343.77    235.37 o
   8  16  10        0.98     -120.43    268.97 o
   0  17  10     4179.80     3875.33    490.31 o
   1  17  10     3398.01     3339.01    336.80 o
   2  17  10      420.05      590.83    334.21 o
   3  17  10       44.99       40.49    291.28 o
   4  17  10      394.91      361.21    397.54 o
   5  17  10      418.00      455.87    284.57 o
   6  17  10     1319.71      903.47    268.49 o
   7  17  10      872.95      819.50    279.16 o
   0  18  10    12431.13    12123.22    725.98 o
   1  18  10     9120.98     8238.70    462.49 o
   2  18  10     2750.36     2942.94    359.59 o
   3  18  10      494.28      390.11    372.75 o
   4  18  10      110.19      384.67    319.24 o
   5  18  10     1847.63     2136.71    353.60 o
   0  19  10    20507.01    21464.63    884.20 o
   1  19  10     9344.85     9603.91    511.49 o
   2  19  10     5229.78     5954.64    427.76 o
   3  19  10      614.90      689.28    349.46 o
   4  19  10       67.96      222.61    354.12 o
   1   1  11      607.96      859.66     91.14 o
   2   1  11    11097.18    10770.70    207.79 o
   3   1  11     2525.62     2587.75    110.62 o
   4   1  11    18303.64    18665.06    221.62 o
   5   1  11     1844.55     2207.21    124.52 o
   6   1  11     5484.01     5226.38    220.53 o
   7   1  11        5.51     -104.63    140.60 o
   8   1  11     1317.62     1223.71    207.55 o
   9   1  11      683.63      532.67    177.66 o
  10   1  11     8894.32     8945.99    341.46 o
  11   1  11       94.76      202.17    210.78 o
  12   1  11     8782.19     8369.58    589.88 o
  13   1  11      207.93      370.70    261.10 o
   1   2  11    20208.88    20587.16    324.06 o
   2   2  11     7636.44     7656.92    213.69 o
   3   2  11    85391.93    82782.44    605.53 o
   4   2  11     6531.03     6624.39    289.41 o
   5   2  11    37316.85    37086.45    336.71 o
   6   2  11     1393.59     1509.46    136.15 o
   7   2  11      318.53      277.15    128.95 o
   8   2  11     3250.86     3601.83    284.96 o
   9   2  11    13723.25    13704.32    613.59 o
  10   2  11     1692.84     1897.24    225.04 o
  11   2  11    35034.22    34359.03    582.97 o
  12   2  11      822.14      751.28    249.86 o
  13   2  11    11668.02    11295.43    600.53 o
   1   3  11      601.38      578.87     75.46 o
   2   3  11    66704.29    64484.55    704.75 o
   3   3  11    11897.73    11888.39    268.39 o
   4   3  11   103693.72    99210.70    896.18 o
   5   3  11     1209.79     1157.18    128.51 o
   6   3  11    24687.65    24235.70    331.71 o
   7   3  11     2137.20     2326.44    166.28 o
   8   3  11     3794.53     3486.32    196.70 o
   9   3  11      412.66      266.65    175.80 o
  10   3  11    34961.34    33711.70    555.14 o
  11   3  11     2484.88     2516.03    257.86 o
  12   3  11    33954.14    33019.46    604.95 o
  13   3  11      868.33      770.52    282.65 o
   1   4  11    24270.86    23915.86    269.91 o
   2   4  11     7324.66     7756.08    163.79 o
   3   4  11   110897.67   109683.98   1040.07 o
   4   4  11     6542.91     6636.56    226.79 o
   5   4  11    47811.52    47587.51    458.29 o
   6   4  11      495.20      795.18    126.87 o
   7   4  11     4741.04     4761.91    195.12 o
   8   4  11      439.07      384.59    201.50 o
   9   4  11    14619.20    14006.17    355.18 o
  10   4  11      890.53     1030.82    219.32 o
  11   4  11    32843.41    32122.69    933.62 o
  12   4  11     3971.78     3662.69    309.26 o
  13   4  11    13332.25    13965.03    479.91 o
   1   5  11     1238.04     1303.19     90.26 o
   2   5  11    43371.46    41945.87    431.73 o
   3   5  11     4499.90     4130.63    191.28 o
   4   5  11    54122.59    53746.42   1001.37 o
   5   5  11      246.22      138.81    123.47 o
   6   5  11    11738.45    11376.64    253.72 o
   7   5  11      171.33      159.11    131.90 o
   8   5  11      820.36      819.68    148.61 o
   9   5  11       72.57      137.27    168.72 o
  10   5  11    11016.69    10557.26    355.80 o
  11   5  11     1941.50     2127.60    259.08 o
  12   5  11     8950.62     8614.90    550.91 o
  13   5  11     2533.17     2665.90    322.14 o
   1   6  11     2846.03     3094.94    117.36 o
   2   6  11     5205.70     5287.16    225.78 o
   3   6  11    10303.02    10577.00    256.55 o
   4   6  11     2443.54     2701.33    172.34 o
   5   6  11      810.06      882.86    152.45 o
   6   6  11      390.56       70.05    129.66 o
   7   6  11     1674.17     1900.76    162.39 o
   8   6  11      280.99       85.74    150.26 o
   9   6  11      105.11      218.31    161.04 o
  10   6  11      103.83       -8.21    201.90 o
  11   6  11      885.71      767.48    230.22 o
  12   6  11     2221.70     2538.99    289.52 o
  13   6  11      316.99      136.74    303.66 o
   1   7  11     2924.89     3077.38    131.90 o
   2   7  11      954.70     1042.06    116.21 o
   3   7  11      849.84      632.23    126.38 o
   4   7  11     7106.67     7643.61    253.52 o
   5   7  11     1327.59     1643.52    171.32 o
   6   7  11     2104.69     2476.40    168.99 o
   7   7  11      586.38      712.25    151.98 o
   8   7  11      268.69      227.20    158.21 o
   9   7  11      205.34      136.64    169.45 o
  10   7  11     2596.61     2659.05    257.67 o
  11   7  11       14.38      -48.36    234.58 o
  12   7  11     2203.61     1901.51    292.26 o
   1   8  11     6373.39     6463.62    211.40 o
   2   8  11       46.74      -45.23    108.90 o
   3   8  11    29457.91    29286.77    341.18 o
   4   8  11     6624.48     6906.96    240.33 o
   5   8  11    42888.07    43540.88    518.01 o
   6   8  11     2263.37     2457.62    180.80 o
   7   8  11     1798.98     1974.06    178.30 o
   8   8  11      526.88      271.04    166.01 o
   9   8  11     6794.42     6917.66    282.29 o
  10   8  11     2403.09     2482.44    222.01 o
  11   8  11    11889.84    11811.81    420.89 o
  12   8  11       39.23       37.95    270.45 o
   1   9  11      156.96      195.59    125.05 o
   2   9  11    38473.02    38422.07    404.51 o
   3   9  11     2418.17     2726.67    168.55 o
   4   9  11    82176.55    79595.98   1616.13 o
   5   9  11     4057.30     4634.03    215.20 o
   6   9  11    25481.20    24783.66    457.45 o
   7   9  11      235.65      220.18    161.69 o
   8   9  11     1577.17     1648.11    208.65 o
   9   9  11     2939.38     2808.83    234.46 o
  10   9  11    17340.49    17880.26    448.45 o
  11   9  11      676.01     1099.93    296.37 o
  12   9  11    13515.95    14033.99    479.38 o
   1  10  11    13889.16    13578.29    285.24 o
   2  10  11      296.42      353.40    143.61 o
   3  10  11    54888.25    54228.52    821.76 o
   4  10  11     3795.46     4247.41    197.69 o
   5  10  11    59281.69    58192.19    765.75 o
   6  10  11     1972.79     1952.67    172.44 o
   7  10  11     2724.65     2713.36    277.70 o
   8  10  11     1637.66     1528.83    202.21 o
   9  10  11    10002.67     9773.20    325.20 o
  10  10  11     1763.16     1923.99    232.32 o
  11  10  11    17877.97    18108.86    449.64 o
   1  11  11      280.86      372.13    295.83 o
   2  11  11    21406.27    21346.21    403.41 o
   3  11  11       74.17      269.17    156.22 o
   4  11  11    38732.79    39049.05    558.31 o
   5  11  11     1708.57     2111.97    173.55 o
   6  11  11    13675.85    13312.31    417.25 o
   7  11  11       58.19      126.51    154.90 o
   8  11  11     2181.13     2335.23    188.13 o
   9  11  11     1608.95     1652.41    249.34 o
  10  11  11    11659.04    11457.29    408.24 o
  11  11  11      200.62      -31.66    257.30 o
   1  12  11     1486.41     1475.83    229.37 o
   2  12  11       64.07      -30.98    183.97 o
   3  12  11     8763.13     8563.23    292.80 o
   4  12  11      317.55      284.78    175.48 o
   5  12  11     5816.12     5748.05    254.10 o
   6  12  11      683.09      588.07    170.04 o
   7  12  11       42.05      351.08    177.28 o
   8  12  11      249.55      165.78    172.18 o
   9  12  11     4194.79     4680.61    234.18 o
  10  12  11       30.43      -43.32    218.74 o
   1  13  11      378.30      487.09    221.53 o
   2  13  11      210.78      522.44    223.47 o
   3  13  11      691.69      676.43    213.79 o
   4  13  11      212.05      375.51    192.40 o
   5  13  11       88.86      -61.70    192.79 o
   6  13  11      529.96      759.69    183.27 o
   7  13  11      274.70      259.69    187.59 o
   8  13  11     1204.96     1474.67    197.99 o
   9  13  11       10.40     -194.91    198.09 o
  10  13  11      314.90      256.33    231.48 o
   1  14  11     2061.43     1605.22    263.94 o
   2  14  11      847.34     1081.34    249.33 o
   3  14  11     8532.69     9061.63    398.81 o
   4  14  11      851.83      717.59    212.57 o
   5  14  11     9659.45     9653.47    351.67 o
   6  14  11      519.68      393.00    210.66 o
   7  14  11     1617.67     1851.92    244.33 o
   8  14  11       20.39        4.10    196.16 o
   9  14  11      114.05      509.27    229.48 o
   1  15  11      173.62      155.99    251.35 o
   2  15  11    15105.89    15461.95    479.79 o
   3  15  11     1702.63     1802.96    278.56 o
   4  15  11    22084.28    21121.37    538.97 o
   5  15  11     2021.86     1715.04    244.86 o
   6  15  11     9986.49     9766.87    349.66 o
   7  15  11       36.27       22.61    229.67 o
   8  15  11       35.55      151.30    227.40 o
   1  16  11     5423.23     5246.21    359.26 o
   2  16  11     1087.27     1053.97    290.48 o
   3  16  11    25340.59    24905.68    664.08 o
   4  16  11     1292.22     1671.54    347.07 o
   5  16  11    21640.63    22132.52    527.71 o
   6  16  11     2186.38     2304.05    325.40 o
   7  16  11      741.84      871.09    249.74 o
   1  17  11      363.77      291.72    298.30 o
   2  17  11    12708.07    12943.06    499.21 o
   3  17  11      922.93     1648.35    386.54 o
   4  17  11    19114.43    18879.33    558.67 o
   5  17  11     1565.86     1865.52    335.77 o
   6  17  11     4412.48     4961.35    366.97 o
   1  18  11     1437.47     1776.47    343.27 o
   2  18  11        5.50     -156.20    319.92 o
   3  18  11     6252.42     6535.53    427.54 o
   4  18  11      909.38      152.66    344.11 o
   5  18  11     6078.65     6145.04    545.86 o
   1  19  11       82.71     -147.05    342.10 o
   2  19  11      304.08      -16.44    352.92 o
   0   0  12     7443.97     6830.19    452.37 o
   1   0  12   127894.44   121718.74   2951.58 o
   2   0  12    13175.54    12972.76    265.73 o
   3   0  12     6261.62     6513.05    224.66 o
   4   0  12     3263.64     3194.13    182.97 o
   5   0  12    23264.89    21776.57    427.22 o
   6   0  12      169.20      270.54    210.96 o
   7   0  12    77155.81    75609.64   2169.57 o
   8   0  12     2970.48     3568.36    330.50 o
   9   0  12    39512.95    39225.43    811.86 o
  10   0  12     1985.94     1429.85    315.04 o
  11   0  12     3148.01     3092.12    394.08 o
  12   0  12      116.80        7.92    344.70 o
  13   0  12     9550.07     9744.69   1050.10 o
   0   1  12    92594.95    92254.17   1392.70 o
   1   1  12     4481.14     4305.11    164.63 o
   2   1  12    36707.42    35715.77    422.91 o
   3   1  12     7298.39     7448.32    164.47 o
   4   1  12      301.27      404.73    101.65 o
   5   1  12      795.01      854.12    115.23 o
   6   1  12    43002.96    41256.90    493.20 o
   7   1  12     6178.62     6035.57    275.71 o
   8   1  12    45452.15    43841.44    581.63 o
   9   1  12       18.75      146.10    181.62 o
  10   1  12    14533.20    14590.37    407.03 o
  11   1  12      816.09      624.23    230.27 o
  12   1  12      694.60      621.10    251.71 o
  13   1  12       14.89     -268.98    268.98 o
   0   2  12       93.96      245.87    110.36 o
   1   2  12    42659.87    42135.59    415.49 o
   2   2  12     1808.74     2043.78    109.52 o
   3   2  12      336.53      365.30     95.75 o
   4   2  12     2312.49     2388.17    128.20 o
   5   2  12     4617.31     4606.01    206.84 o
   6   2  12     4041.41     4396.52    213.64 o
   7   2  12    15733.61    15307.20    360.27 o
   8   2  12     2169.10     1791.66    203.40 o
   9   2  12    17433.19    17235.43    414.93 o
  10   2  12      224.17      646.81    211.63 o
  11   2  12      372.74      432.67    253.34 o
  12   2  12        6.59      347.20    273.36 o
  13   2  12     3554.83     3158.59    321.09 o
   0   3  12     3720.04     4055.64    190.92 o
   1   3  12      396.29      389.95     81.25 o
   2   3  12     1484.11     1739.05    117.40 o
   3   3  12      270.71      230.59    115.63 o
   4   3  12      172.04      175.13    101.11 o
   5   3  12     3081.29     2846.98    161.02 o
   6   3  12     3238.72     3174.73    176.75 o
   7   3  12     3828.63     3875.91    239.21 o
   8   3  12       24.09     -104.98    158.22 o
   9   3  12      739.95      513.65    201.95 o
  10   3  12      201.66      287.16    206.51 o
  11   3  12      270.79      416.15    314.12 o
  12   3  12      104.97       81.84    246.72 o
  13   3  12      122.10     -203.93    278.24 o
   0   4  12     6640.42     6769.05    217.72 o
   1   4  12    11240.38    10930.49    251.16 o
   2   4  12     1981.59     2143.13    161.50 o
   3   4  12     1163.52     1277.69    115.62 o
   4   4  12       81.46     -112.65    112.65 o
   5   4  12     2639.89     2851.31    167.35 o
   6   4  12     2691.63     2632.61    173.08 o
   7   4  12    14675.66    14499.40    302.25 o
   8   4  12     1077.88     1075.04    175.39 o
   9   4  12     4463.56     4362.99    253.55 o
  10   4  12      158.22       73.42    212.01 o
  11   4  12      195.68     -155.60    232.19 o
  12   4  12        5.22      218.65    250.32 o
  13   4  12      539.11      732.75    290.38 o
   0   5  12    48131.54    46403.50    492.77 o
   1   5  12     7202.51     7134.31    200.56 o
   2   5  12    22687.64    22123.31    296.09 o
   3   5  12       11.86      -19.15    119.31 o
   4   5  12      295.83      143.92    158.96 o
   5   5  12      230.66      243.18    131.44 o
   6   5  12    26802.38    26962.40    377.73 o
   7   5  12       95.47      166.66    143.40 o
   8   5  12    32145.12    31514.44    443.76 o
   9   5  12       22.42      158.23    185.11 o
  10   5  12     6079.40     6473.05    318.30 o
  11   5  12      125.54      117.30    235.74 o
  12   5  12       67.49      262.80    259.81 o
   0   6  12     5283.91     5888.00    205.94 o
   1   6  12    66436.60    65275.06    590.58 o
   2   6  12       61.12       50.89    111.62 o
   3   6  12     9348.23     9514.17    292.42 o
   4   6  12       10.59      103.86    135.29 o
   5   6  12    14373.95    14400.65    296.18 o
   6   6  12      128.62      311.05    144.99 o
   7   6  12    51851.07    51163.35    538.02 o
   8   6  12     1180.05     1465.40    175.83 o
   9   6  12    30505.47    29253.03    458.88 o
  10   6  12       70.18     -173.40    210.41 o
  11   6  12      515.88      332.59    246.47 o
  12   6  12      176.23      -53.63    267.84 o
   0   7  12    92578.88    90630.30   2059.64 o
   1   7  12      323.18      423.82    111.70 o
   2   7  12    35733.28    35300.03    359.04 o
   3   7  12       12.16       61.23    125.13 o
   4   7  12      550.87      469.84    244.11 o
   5   7  12     6589.97     6376.28    266.26 o
   6   7  12    35918.66    35737.30    448.03 o
   7   7  12     2916.68     2872.64    194.07 o
   8   7  12    38654.73    38440.07    509.68 o
   9   7  12      655.45      889.59    202.43 o
  10   7  12     7845.41     7862.55    356.43 o
  11   7  12       13.80       19.16    248.53 o
  12   7  12     1994.58     2390.00    315.43 o
   0   8  12     1178.24     1191.63    187.68 o
   1   8  12    35487.32    36135.89    684.87 o
   2   8  12      114.48      181.58    145.60 o
   3   8  12     3512.01     3735.22    173.08 o
   4   8  12     2673.08     2824.17    183.31 o
   5   8  12     5885.82     6627.73    316.72 o
   6   8  12     2371.66     2154.07    198.56 o
   7   8  12    18977.33    19862.63    356.90 o
   8   8  12     1960.60     2060.13    200.11 o
   9   8  12    11766.23    12291.81    335.88 o
  10   8  12      273.97      206.07    235.58 o
  11   8  12       19.23      238.20    256.62 o
  12   8  12      251.05      298.35    293.44 o
   0   9  12     3507.25     3773.13    340.77 o
   1   9  12      874.70      842.35    140.81 o
   2   9  12     5603.75     5950.76    214.96 o
   3   9  12      331.69      457.15    134.51 o
   4   9  12        9.55       59.86    137.53 o
   5   9  12      476.95      368.29    163.00 o
   6   9  12     4496.41     4653.39    302.38 o
   7   9  12     1041.05      933.32    187.40 o
   8   9  12     1555.91     2065.95    207.94 o
   9   9  12      444.04      560.78    199.02 o
  10   9  12      149.02      267.43    232.02 o
  11   9  12       25.38     -263.35    263.35 o
   0  10  12     1655.10     1475.30    291.99 o
   1  10  12      930.61     1357.29    211.60 o
   2  10  12      367.57      403.47    150.61 o
   3  10  12     1305.71     1632.42    160.99 o
   4  10  12        0.95     -137.98    145.19 o
   5  10  12       97.46      403.72    155.98 o
   6  10  12      510.88      533.81    164.81 o
   7  10  12     2716.14     2985.16    201.62 o
   8  10  12       13.83     -214.45    214.45 o
   9  10  12     1281.74     1614.94    223.52 o
  10  10  12       74.15      298.58    224.54 o
  11  10  12      273.09      441.05    281.22 o
   0  11  12    22444.64    22257.13    668.74 o
   1  11  12      499.57      606.01    207.33 o
   2  11  12    15336.62    14540.36    665.65 o
   3  11  12     1758.42     1624.49    185.53 o
   4  11  12       92.08      337.12    160.71 o
   5  11  12     1139.80     1147.07    175.60 o
   6  11  12     8802.99     8548.91    351.58 o
   7  11  12      143.86       97.36    163.77 o
   8  11  12    13861.97    13790.97    335.36 o
   9  11  12      799.83      836.28    209.70 o
  10  11  12     3638.36     3503.09    303.43 o
   0  12  12       27.49     -296.34    296.34 o
   1  12  12    39247.51    38125.48    821.40 o
   2  12  12        8.01     -182.01    215.47 o
   3  12  12     6891.48     7474.32    315.50 o
   4  12  12     3972.33     4011.91    255.63 o
   5  12  12     5308.17     5382.92    246.34 o
   6  12  12      404.82      435.09    187.51 o
   7  12  12    28274.59    28409.13    554.27 o
   8  12  12      571.05      797.83    189.40 o
   9  12  12    15409.02    14777.76    343.90 o
  10  12  12      869.51     1031.69    219.71 o
   0  13  12    43551.92    41434.93    933.06 o
   1  13  12      445.59      331.08    233.76 o
   2  13  12    27372.88    25856.48    657.94 o
   3  13  12      754.57      663.68    248.16 o
   4  13  12      400.39      381.83    200.79 o
   5  13  12     1536.31     1638.21    221.84 o
   6  13  12    15454.72    15976.33    431.10 o
   7  13  12      114.93      106.86    195.26 o
   8  13  12    28013.31    27653.30    446.05 o
   9  13  12     1217.11     1191.62    218.72 o
   0  14  12     4140.27     4026.68    453.30 o
   1  14  12    21087.14    20937.94    531.53 o
   2  14  12      404.72      572.61    249.54 o
   3  14  12     6300.37     5609.60    360.09 o
   4  14  12     1413.64     1351.64    276.60 o
   5  14  12     6814.78     7104.77    456.51 o
   6  14  12      114.44       73.11    228.95 o
   7  14  12    18629.74    18631.47    386.36 o
   8  14  12      141.54      361.99    210.77 o
   9  14  12     7839.42     8032.99    332.65 o
   0  15  12     7157.88     6953.51    563.78 o
   1  15  12     3037.68     2866.93    357.15 o
   2  15  12     3568.60     3790.88    328.56 o
   3  15  12       11.37     -123.58    268.69 o
   4  15  12      221.18      387.63    280.35 o
   5  15  12      179.96      313.80    266.34 o
   6  15  12     4544.18     4847.17    307.76 o
   7  15  12      273.25      399.26    261.00 o
   8  15  12     5172.67     5876.93    297.15 o
   0  16  12     4968.63     5394.72    533.46 o
   1  16  12       47.75      260.57    291.71 o
   2  16  12      438.88      139.49    287.56 o
   3  16  12       38.68      376.62    295.77 o
   4  16  12        1.89      -61.52    291.25 o
   5  16  12      140.82      297.04    358.77 o
   6  16  12       73.07      225.17    294.98 o
   7  16  12      104.22      -11.99    278.12 o
   0  17  12     6959.10     7551.51    616.54 o
   1  17  12      956.99      911.73    317.88 o
   2  17  12     2629.63     3286.28    559.17 o
   3  17  12       60.21      -68.97    309.47 o
   4  17  12        8.20      330.02    318.62 o
   5  17  12       35.22      379.16    328.99 o
   0  18  12      217.52      204.17    468.67 o
   1  18  12    12824.27    13229.29    534.21 o
   2  18  12      358.69      293.82    336.69 o
   3  18  12     1770.33     1523.32    359.00 o
   1   1  13      473.15      569.43    113.70 o
   2   1  13    10850.87    11184.25    207.02 o
   3   1  13     3005.02     3285.57    140.55 o
   4   1  13    17434.55    17156.68    257.60 o
   5   1  13     5725.47     5934.71    234.02 o
   6   1  13    12272.40    12052.21    329.08 o
   7   1  13       28.90      297.71    170.14 o
   8   1  13      736.38      740.38    195.26 o
   9   1  13     2139.77     1764.93    223.40 o
  10   1  13     1201.44     1246.04    230.21 o
  11   1  13     2252.66     2503.70    285.90 o
  12   1  13     3365.86     3205.44    313.53 o
  13   1  13     1044.38     1566.33    391.39 o
   1   2  13    11551.11    11713.04    202.73 o
   2   2  13     9665.64     9055.31    188.77 o
   3   2  13    62409.25    59709.86    831.79 o
   4   2  13    15644.29    15902.85    253.79 o
   5   2  13    34333.80    34309.87    392.92 o
   6   2  13     6804.52     7087.06    261.05 o
   7   2  13     5970.55     5219.57    277.54 o
   8   2  13     2429.54     2436.23    227.09 o
   9   2  13     6147.37     5629.44    309.72 o
  10   2  13     6594.14     6677.44    343.08 o
  11   2  13     9477.29     9614.88    459.15 o
  12   2  13     4766.85     4489.75    335.99 o
   1   3  13     2163.60     2477.46    121.04 o
   2   3  13    51055.97    50266.10    749.41 o
   3   3  13    15019.62    15436.93    297.07 o
   4   3  13    56427.10    56023.98    560.61 o
   5   3  13    27605.37    27913.47    403.86 o
   6   3  13    32784.87    31864.80    623.41 o
   7   3  13       92.15      182.30    159.85 o
   8   3  13      810.06      604.56    192.52 o
   9   3  13     7608.31     7364.16    335.08 o
  10   3  13    15389.79    15489.95    495.54 o
  11   3  13     7978.18     7599.46    379.91 o
  12   3  13    13239.37    13331.02    553.17 o
   1   4  13    14355.96    14329.47    224.97 o
   2   4  13     6265.58     6502.36    196.49 o
   3   4  13    49162.26    48214.81    483.28 o
   4   4  13    16960.12    17462.30    415.13 o
   5   4  13    39102.59    39962.89    435.99 o
   6   4  13    10862.56    10927.52    282.79 o
   7   4  13     1166.40     1229.10    184.07 o
   8   4  13     1492.49     1585.48    283.29 o
   9   4  13     9756.88     9330.36    359.75 o
  10   4  13     6835.82     6958.14    358.20 o
  11   4  13    15345.05    14507.92    460.22 o
  12   4  13     2922.75     3361.61    321.10 o
   1   5  13       66.88      242.43     98.72 o
   2   5  13     7220.41     7107.86    282.69 o
   3   5  13     7445.20     7710.06    272.95 o
   4   5  13    27558.97    27918.99    514.87 o
   5   5  13    17972.48    18570.09    326.42 o
   6   5  13     1907.58     2048.57    177.17 o
   7   5  13       10.64       63.16    156.35 o
   8   5  13     1611.96     1566.77    203.52 o
   9   5  13     3297.01     3225.05    252.31 o
  10   5  13    10017.29     9586.06    392.97 o
  11   5  13     1458.94     2268.86    285.27 o
  12   5  13     6622.64     6454.71    388.86 o
   1   6  13      335.54      616.14    101.85 o
   2   6  13       56.62       67.59    150.16 o
   3   6  13     2219.83     2546.78    199.12 o
   4   6  13     1947.20     1968.21    176.76 o
   5   6  13      417.33      439.80    149.84 o
   6   6  13     1930.58     2035.06    181.23 o
   7   6  13        0.26      -38.27    162.05 o
   8   6  13      296.40      219.58    190.02 o
   9   6  13     2028.94     2359.63    240.13 o
  10   6  13      799.24      929.91    234.99 o
  11   6  13     2796.17     2774.00    305.29 o
  12   6  13      249.58      116.89    282.61 o
   1   7  13     5031.94     5267.62    195.93 o
   2   7  13     4249.85     4450.20    189.55 o
   3   7  13     1887.78     1779.64    157.89 o
   4   7  13     4473.21     4537.04    257.84 o
   5   7  13      142.12       91.42    163.76 o
   6   7  13     4811.43     5118.76    237.67 o
   7   7  13       27.72      265.67    170.04 o
   8   7  13      218.19      306.87    176.08 o
   9   7  13      271.30       86.13    199.78 o
  10   7  13      234.72      332.70    235.08 o
  11   7  13     1553.14     1518.29    295.13 o
  12   7  13      773.86      608.97    302.40 o
   1   8  13    14674.36    14676.13    322.91 o
   2   8  13     9366.54     9812.51    244.43 o
   3   8  13    15074.59    15529.98    284.89 o
   4   8  13     2979.60     3555.30    198.07 o
   5   8  13    23453.40    23117.23    471.16 o
   6   8  13     1557.37     1610.96    189.33 o
   7   8  13     1488.44     1701.78    199.24 o
   8   8  13      380.90      592.90    187.08 o
   9   8  13     3208.73     3204.02    281.61 o
  10   8  13      927.05      728.90    255.37 o
  11   8  13     8669.87     8350.04    417.92 o
   1   9  13     8089.46     7898.67    325.71 o
   2   9  13    20792.61    19923.57    430.77 o
   3   9  13    19158.21    18468.18    314.66 o
   4   9  13    38749.88    38620.96    934.83 o
   5   9  13     6612.98     7118.93    279.19 o
   6   9  13    11270.96    11845.50    414.35 o
   7   9  13      838.86      881.44    197.26 o
   8   9  13     1286.38     1288.29    227.10 o
   9   9  13      310.01      384.06    211.23 o
  10   9  13    14251.53    15057.17    461.87 o
  11   9  13     6788.24     6984.31    399.96 o
   1  10  13     3888.92     4127.99    365.30 o
   2  10  13    15992.73    15932.53    387.41 o
   3  10  13    41365.22    42029.26    513.27 o
   4  10  13    13494.70    13391.49    303.53 o
   5  10  13    27234.63    26669.77    595.92 o
   6  10  13     2860.56     2945.48    206.61 o
   7  10  13      163.35      248.84    185.43 o
   8  10  13       81.23       90.93    226.49 o
   9  10  13     8480.18     8362.70    336.92 o
  10  10  13     3254.18     3126.70    292.96 o
   1  11  13     3768.85     3710.35    275.63 o
   2  11  13    15988.99    14858.67    428.37 o
   3  11  13    11506.90    11562.59    390.58 o
   4  11  13    20943.26    21725.56    525.28 o
   5  11  13     3659.06     3847.21    257.68 o
   6  11  13     5047.70     4825.16    243.30 o
   7  11  13      797.74      797.11    190.67 o
   8  11  13     1051.37     1012.33    191.59 o
   9  11  13      699.08      767.23    220.79 o
  10  11  13    11323.41    11310.63    435.96 o
   1  12  13      503.06      469.67    225.97 o
   2  12  13     4152.21     4460.69    305.23 o
   3  12  13     7743.94     7480.09    375.13 o
   4  12  13     3014.09     2946.39    234.26 o
   5  12  13     3153.97     3082.88    221.79 o
   6  12  13       44.61     -178.44    192.33 o
   7  12  13        9.16      306.34    189.51 o
   8  12  13       13.19      158.51    192.95 o
   9  12  13     1145.84     1146.04    216.14 o
   1  13  13        1.04      245.13    238.91 o
   2  13  13       89.25      176.59    316.37 o
   3  13  13       22.28       17.91    247.98 o
   4  13  13      223.11      158.98    252.77 o
   5  13  13      316.68      378.80    217.77 o
   6  13  13      188.78      118.64    206.22 o
   7  13  13       56.12      172.32    213.11 o
   8  13  13        7.75      458.62    216.99 o
   9  13  13       15.34      280.03    218.65 o
   1  14  13      625.07      800.65    267.83 o
   2  14  13      785.57      551.81    266.90 o
   3  14  13     6915.32     6517.79    392.64 o
   4  14  13     2823.65     2930.91    313.93 o
   5  14  13     3312.61     3041.28    334.09 o
   6  14  13     1184.52     1211.04    244.73 o
   7  14  13      275.30      642.66    232.91 o
   8  14  13       56.20      -39.55    226.81 o
   1  15  13     1257.43     1352.61    296.04 o
   2  15  13     7806.08     7701.52    415.40 o
   3  15  13     4524.86     4871.50    360.55 o
   4  15  13    15815.99    15718.21    517.24 o
   5  15  13     3977.50     4493.95    368.51 o
   6  15  13     4158.31     5004.66    385.21 o
   7  15  13      216.37      413.91    271.71 o
   1  16  13     2712.70     2742.77    339.08 o
   2  16  13     4042.32     4419.31    370.80 o
   3  16  13    16377.85    17279.63    544.78 o
   4  16  13     6116.84     6676.14    587.30 o
   5  16  13    13308.30    12073.97    535.73 o
   6  16  13     1136.46     1371.27    346.36 o
   1  17  13     1043.26     1033.28    331.03 o
   2  17  13     8195.15     7868.04    461.52 o
   3  17  13     4880.10     5126.70    410.57 o
   4  17  13    12025.84    12443.84    557.18 o
   1  18  13      752.12      826.95    353.07 o
   0   0  14    27087.96    29003.60    784.11 o
   1   0  14    17541.48    18227.60    331.10 o
   2   0  14    27133.80    26249.97    383.52 o
   3   0  14     2248.31     2403.54    180.04 o
   4   0  14      865.65      791.54    187.19 o
   5   0  14     9550.74     9412.56    432.47 o
   6   0  14    55980.36    54716.58    896.06 o
   7   0  14    36345.06    33766.18    752.38 o
   8   0  14    40872.63    38325.04    825.60 o
   9   0  14     8322.08     7759.73    874.58 o
  10   0  14     3808.74     4255.52    476.50 o
  11   0  14     1475.70     2120.28    401.25 o
  12   0  14     1360.59     2166.51    442.35 o
   0   1  14    30391.36    29725.74    562.06 o
   1   1  14    26490.56    26960.40    347.40 o
   2   1  14     4132.62     4487.61    161.82 o
   3   1  14     8906.34     8380.81    207.48 o
   4   1  14      130.37       56.52    120.21 o
   5   1  14    17309.10    17797.50    339.01 o
   6   1  14    14744.16    14747.94    370.97 o
   7   1  14    50108.55    49167.76    628.83 o
   8   1  14    18353.49    18481.45    435.63 o
   9   1  14    17502.94    16512.74    431.72 o
  10   1  14     3621.13     3483.92    286.42 o
  11   1  14      262.43      164.84    246.61 o
  12   1  14       80.14      364.44    279.24 o
   0   2  14    12568.15    12645.16    292.34 o
   1   2  14    10397.87    10602.20    241.18 o
   2   2  14    12206.79    12331.22    268.03 o
   3   2  14     2015.99     2158.46    150.25 o
   4   2  14       25.76       13.61    125.77 o
   5   2  14     1803.25     1812.58    172.80 o
   6   2  14    11042.40    11104.66    307.65 o
   7   2  14     7757.04     8213.83    325.37 o
   8   2  14    16989.17    16855.67    513.82 o
   9   2  14     5022.36     4807.75    299.04 o
  10   2  14      264.46      100.98    227.18 o
  11   2  14       44.00      175.33    246.13 o
  12   2  14     1077.63     1031.65    289.72 o
   0   3  14     4812.59     4787.08    226.78 o
   1   3  14      497.22      579.70    104.33 o
   2   3  14     1800.90     1958.10    136.75 o
   3   3  14     3824.96     3969.71    206.76 o
   4   3  14     1302.91     1540.17    149.81 o
   5   3  14       73.84      159.86    140.75 o
   6   3  14     1262.65     1427.27    180.44 o
   7   3  14     2476.02     2346.59    229.22 o
   8   3  14        3.45     -188.18    188.18 o
   9   3  14      517.64      593.82    320.55 o
  10   3  14       31.11     -242.32    242.32 o
  11   3  14      513.68      819.20    257.39 o
  12   3  14      107.48      340.97    281.66 o
   0   4  14     7752.21     7637.49    227.53 o
   1   4  14      723.75      776.08    111.71 o
   2   4  14      562.46      530.89    135.38 o
   3   4  14     1127.65     1226.53    156.45 o
   4   4  14     3959.26     3954.99    200.11 o
   5   4  14     1297.99     1622.84    258.19 o
   6   4  14     3311.60     3569.74    218.91 o
   7   4  14     4760.65     4937.44    263.90 o
   8   4  14     4410.88     4225.79    277.15 o
   9   4  14      999.84     1342.86    243.07 o
  10   4  14     4500.81     4922.80    319.63 o
  11   4  14      229.75      -42.39    252.26 o
  12   4  14       49.22     -195.52    276.08 o
   0   5  14    14300.88    13928.87    397.86 o
   1   5  14    24597.66    24604.87    365.17 o
   2   5  14     1894.16     2366.80    161.75 o
   3   5  14     1572.86     1693.97    169.43 o
   4   5  14      262.06      423.73    153.21 o
   5   5  14    14410.13    14736.26    312.05 o
   6   5  14     8653.74     8622.86    276.76 o
   7   5  14    19828.18    19906.59    407.21 o
   8   5  14     9363.50    10000.04    365.03 o
   9   5  14    14314.09    14409.82    429.68 o
  10   5  14     1760.74     1630.39    267.06 o
  11   5  14      844.80      665.69    268.88 o
  12   5  14       11.09     -217.46    278.69 o
   0   6  14    52004.84    52046.93   1581.78 o
   1   6  14    21666.85    21379.46    350.14 o
   2   6  14    29869.13    28876.41    384.56 o
   3   6  14     2697.62     2824.08    177.55 o
   4   6  14     3234.40     3187.56    206.30 o
   5   6  14     4504.03     4879.38    234.39 o
   6   6  14    19720.68    19536.54    392.18 o
   7   6  14    15203.79    15904.07    386.58 o
   8   6  14    27569.09    27925.92    488.11 o
   9   6  14     8437.69     7690.48    374.94 o
  10   6  14     6342.01     6670.65    371.96 o
  11   6  14       97.39     -268.35    268.35 o
   0   7  14    35241.59    34099.68    736.43 o
   1   7  14    53065.41    51315.84    490.63 o
   2   7  14    12060.75    12226.58    259.41 o
   3   7  14     4640.33     4814.49    219.31 o
   4   7  14        4.11      -34.13    240.11 o
   5   7  14     6837.47     6937.00    293.22 o
   6   7  14     7861.86     7957.13    288.51 o
   7   7  14    26405.88    26235.55    430.54 o
   8   7  14     8453.16     8598.69    348.28 o
   9   7  14    13859.17    13728.35    446.68 o
  10   7  14     1906.20     2123.30    285.67 o
  11   7  14       13.33     -101.86    280.53 o
   0   8  14    42131.44    40864.29   1000.04 o
   1   8  14    12648.83    12039.78    368.76 o
   2   8  14    16277.47    16331.58    292.38 o
   3   8  14     3289.52     3361.63    203.65 o
   4   8  14       35.96      119.43    157.82 o
   5   8  14      826.31     1025.57    224.39 o
   6   8  14    10604.47    10590.25    321.41 o
   7   8  14     3536.97     4007.97    245.69 o
   8   8  14    11111.24    12050.74    388.41 o
   9   8  14     2067.68     1998.99    283.67 o
  10   8  14      701.47     1018.48    274.05 o
  11   8  14       22.00     -102.05    298.46 o
   0   9  14      393.81      723.32    282.76 o
   1   9  14     5314.72     5720.98    308.95 o
   2   9  14     2625.67     2556.09    206.52 o
   3   9  14     2774.11     3077.53    187.91 o
   4   9  14        1.29      176.51    154.06 o
   5   9  14      388.17      472.64    183.79 o
   6   9  14      365.86      617.26    180.22 o
   7   9  14     3905.88     4045.33    430.47 o
   8   9  14       93.27      313.75    215.62 o
   9   9  14      207.93      520.74    247.74 o
  10   9  14        4.48       66.91    273.66 o
   0  10  14      177.44      238.64    297.68 o
   1  10  14     2356.78     2048.29    289.92 o
   2  10  14      784.73      651.87    219.22 o
   3  10  14      165.54       41.87    196.82 o
   4  10  14      349.47      166.07    167.16 o
   5  10  14        2.61       85.37    171.08 o
   6  10  14        5.32      -98.64    178.16 o
   7  10  14     1352.31      989.44    207.05 o
   8  10  14      223.59     -214.70    249.77 o
   9  10  14      838.85      653.49    311.52 o
  10  10  14     1046.93     1140.04    293.98 o
   0  11  14    10568.86    10258.48    552.46 o
   1  11  14    14413.52    13603.66    423.71 o
   2  11  14     8043.18     7364.29    362.91 o
   3  11  14     1217.48     1371.76    248.80 o
   4  11  14       18.99       56.46    176.16 o
   5  11  14     1801.22     2160.89    205.59 o
   6  11  14     1575.84     1591.92    223.56 o
   7  11  14     2949.77     3243.94    223.64 o
   8  11  14     3652.30     3874.13    239.23 o
   9  11  14     4526.19     4807.92    267.65 o
   0  12  14    45972.99    46320.69    986.05 o
   1  12  14    17355.32    16907.69    473.07 o
   2  12  14    12170.16    11771.67    429.58 o
   3  12  14     2656.65     2966.32    292.68 o
   4  12  14      313.76      516.12    258.57 o
   5  12  14      782.10      634.02    203.55 o
   6  12  14     6162.59     5734.87    279.64 o
   7  12  14     5770.04     6247.82    271.94 o
   8  12  14     8128.30     8140.15    316.23 o
   9  12  14     3748.27     3713.75    265.53 o
   0  13  14    14235.53    15113.33    663.14 o
   1  13  14    34665.84    33451.91    748.88 o
   2  13  14     9515.87     9846.63    422.01 o
   3  13  14      912.98     1169.99    277.83 o
   4  13  14      296.20      137.77    268.63 o
   5  13  14     3530.54     3769.90    332.99 o
   6  13  14     2329.08     2778.29    245.43 o
   7  13  14     9688.37     9930.82    335.60 o
   8  13  14     6592.61     6784.00    301.62 o
   0  14  14    27169.92    27291.84   1255.18 o
   1  14  14     5087.55     5257.65    356.54 o
   2  14  14     7345.10     7442.24    406.38 o
   3  14  14     1265.60     1148.31    291.00 o
   4  14  14      949.70      782.33    295.91 o
   5  14  14     2908.82     2587.85    345.62 o
   6  14  14     8300.32     7894.74    599.66 o
   7  14  14     3442.07     3783.73    281.95 o
   0  15  14     1420.21     1223.95    427.70 o
   1  15  14     7013.28     6927.41    412.86 o
   2  15  14      461.99      404.84    293.90 o
   3  15  14      291.09      243.15    294.75 o
   4  15  14      930.25     1089.54    314.27 o
   5  15  14     2645.13     3135.75    363.11 o
   6  15  14     1466.44     1843.09    349.75 o
   0  16  14      938.34     1067.28    460.18 o
   1  16  14      132.47       59.70    306.86 o
   2  16  14      303.76       11.55    311.22 o
   3  16  14      484.50      563.47    323.48 o
   4  16  14     1614.36     1700.06    343.33 o
   5  16  14      282.23      129.80    358.33 o
   0  17  14     2067.20     1785.58    512.14 o
   1  17  14     1998.99     1883.05    358.16 o
   2  17  14     1048.42     1055.89    350.70 o
   3  17  14     1887.60     2209.30    369.30 o
   1   1  15     2507.57     2741.70    141.75 o
   2   1  15      144.61       61.24    120.46 o
   3   1  15    13600.91    13461.51    269.22 o
   4   1  15       75.22      134.34    146.02 o
   5   1  15    19334.40    18680.85    358.76 o
   6   1  15      885.51      931.00    194.81 o
   7   1  15      606.66      855.14    276.81 o
   8   1  15        0.75     -198.17    198.17 o
   9   1  15      745.07      846.15    231.47 o
  10   1  15      153.82     -234.79    234.79 o
  11   1  15     3439.51     3475.25    319.27 o
   1   2  15       91.06      175.23    118.14 o
   2   2  15    22309.25    22534.04    349.55 o
   3   2  15     3092.48     3689.37    184.23 o
   4   2  15    64783.66    62607.44    824.23 o
   5   2  15     2618.35     3177.68    209.00 o
   6   2  15    17177.04    17138.27    408.33 o
   7   2  15       57.89     -137.88    188.42 o
   8   2  15       33.60      -40.08    201.43 o
   9   2  15      545.50      706.25    233.35 o
  10   2  15    12807.96    12117.96    431.61 o
  11   2  15      754.19      661.18    272.11 o
   1   3  15    13007.73    12575.18    315.57 o
   2   3  15      139.01      453.23    124.52 o
   3   3  15    65364.09    63860.21    534.62 o
   4   3  15     1852.33     2393.06    177.39 o
   5   3  15    58221.36    55785.28   1066.38 o
   6   3  15     1533.47     1847.39    296.69 o
   7   3  15     4089.74     3956.75    266.41 o
   8   3  15       15.63      -49.53    205.20 o
   9   3  15     9302.31     9993.35    391.65 o
  10   3  15      310.13      393.35    250.53 o
  11   3  15    21739.07    21423.36    547.30 o
   1   4  15       10.95      -62.19    109.98 o
   2   4  15    20725.71    20967.27    417.59 o
   3   4  15      770.25     1039.47    165.69 o
   4   4  15    65888.41    63643.02    874.32 o
   5   4  15      947.50     1398.57    185.81 o
   6   4  15    22669.25    21827.11    411.80 o
   7   4  15     1055.09      848.80    270.75 o
   8   4  15     3620.40     3876.58    280.73 o
   9   4  15      838.01      917.01    240.13 o
  10   4  15    18099.39    17452.47    488.32 o
  11   4  15      153.68       46.62    313.28 o
   1   5  15     2161.22     2700.79    168.24 o
   2   5  15       59.53      112.91    135.95 o
   3   5  15    23285.57    23695.98    528.23 o
   4   5  15     1398.66     2048.61    257.82 o
   5   5  15    23532.60    23334.06    381.47 o
   6   5  15      237.15      317.73    185.49 o
   7   5  15       29.71      279.17    194.17 o
   8   5  15       44.41     -165.07    219.54 o
   9   5  15    12834.58    12820.85    431.95 o
  10   5  15      109.36      140.57    257.35 o
  11   5  15     9727.09     9662.00    442.75 o
   1   6  15      639.35      834.45    144.01 o
   2   6  15      495.37      371.26    145.58 o
   3   6  15      111.78      129.29    146.56 o
   4   6  15     1465.92     1251.93    188.03 o
   5   6  15        7.35      130.79    163.25 o
   6   6  15     1301.52     1125.52    189.89 o
   7   6  15      182.29      251.63    200.77 o
   8   6  15     2903.01     2819.39    313.93 o
   9   6  15       52.88       35.00    242.91 o
  10   6  15     4216.45     4205.74    332.28 o
  11   6  15      181.78      397.38    286.93 o
   1   7  15     1071.44     1206.57    161.64 o
   2   7  15     1096.31     1144.13    149.43 o
   3   7  15     9833.29    10152.25    283.38 o
   4   7  15       73.81      -62.17    170.93 o
   5   7  15      592.26      807.66    179.20 o
   6   7  15        6.44        5.98    176.79 o
   7   7  15      995.75     1233.20    226.81 o
   8   7  15      237.33      347.82    229.02 o
   9   7  15      723.97      993.76    265.98 o
  10   7  15       28.72     -271.48    271.48 o
   1   8  15      820.24      529.39    204.55 o
   2   8  15    22090.34    21363.02    365.80 o
   3   8  15      680.58      581.97    154.86 o
   4   8  15    16367.57    15968.87    345.66 o
   5   8  15      934.63      945.30    192.59 o
   6   8  15     5055.56     4820.42    375.64 o
   7   8  15      226.69      119.51    255.36 o
   8   8  15       65.83      141.88    230.49 o
   9   8  15        8.84      364.08    272.36 o
  10   8  15     6016.08     5928.00    382.29 o
   1   9  15    12525.85    11867.29    429.70 o
   2   9  15     2413.82     2140.06    221.82 o
   3   9  15    41587.62    40436.78    556.30 o
   4   9  15     1484.95     1612.95    183.80 o
   5   9  15    17540.43    17461.81    347.59 o
   6   9  15      327.95      401.05    186.06 o
   7   9  15      894.81     1046.16    250.19 o
   8   9  15      265.28      510.01    247.54 o
   9   9  15     5646.33     6012.18    473.29 o
  10   9  15      178.15      323.59    306.41 o
   1  10  15      737.58      859.10    232.01 o
   2  10  15    26463.83    25731.46    531.69 o
   3  10  15     1292.18     1118.06    223.92 o
   4  10  15    32305.68    31390.17    779.07 o
   5  10  15     1072.87     1232.13    195.27 o
   6  10  15     5876.92     6391.39    309.70 o
   7  10  15      391.48      210.21    205.50 o
   8  10  15     1550.43     1374.49    236.78 o
   9  10  15       27.55     -116.30    317.19 o
   1  11  15    10447.33    10139.07    404.07 o
   2  11  15      896.95      922.74    248.24 o
   3  11  15    18104.01    17647.94    485.88 o
   4  11  15      523.20      292.74    224.71 o
   5  11  15     8735.30     8821.64    312.01 o
   6  11  15      456.05      650.95    208.79 o
   7  11  15      386.64      284.86    199.82 o
   8  11  15      119.24     -162.80    208.02 o
   9  11  15     4838.73     5067.97    296.43 o
   1  12  15        5.30      246.24    249.03 o
   2  12  15     7153.71     7149.31    392.39 o
   3  12  15      197.48      251.10    260.54 o
   4  12  15     2816.34     3261.61    314.01 o
   5  12  15       46.96      173.10    243.59 o
   6  12  15      840.18      889.23    224.51 o
   7  12  15        2.30       64.69    211.05 o
   8  12  15      246.49      109.77    221.62 o
   1  13  15       40.47       67.62    265.17 o
   2  13  15       17.23      -31.23    263.54 o
   3  13  15       15.16       -4.08    271.83 o
   4  13  15      206.81      252.37    287.92 o
   5  13  15      266.54      250.31    291.45 o
   6  13  15       77.15      -18.25    267.06 o
   7  13  15       72.10       16.46    227.00 o
   1  14  15       84.85      -99.85    281.32 o
   2  14  15     2634.46     2789.05    332.60 o
   3  14  15      770.78     1693.32    311.50 o
   4  14  15     6393.39     6815.74    427.13 o
   5  14  15      661.00      485.71    319.65 o
   6  14  15     2174.03     2962.85    361.50 o
   1  15  15     3202.97     3318.18    361.82 o
   2  15  15      652.74      498.23    310.93 o
   3  15  15    12850.93    12742.37    510.53 o
   4  15  15      573.02      890.60    328.56 o
   5  15  15    12061.97    12226.99    529.00 o
   1  16  15       81.78      142.10    332.44 o
   2  16  15    13200.30    12939.90    532.67 o
   3  16  15      501.91      902.49    342.93 o
   1   0  16       85.68     -105.20    159.62 o
   2   0  16    34298.63    33366.23    690.08 o
   3   0  16      864.16     1138.55    211.61 o
   4   0  16      739.31      900.73    328.72 o
   5   0  16     2259.06     1862.76    304.05 o
   6   0  16    34690.29    34515.00    775.70 o
   7   0  16     2714.48     3014.15    369.65 o
   8   0  16    43801.25    45369.08    942.10 o
   9   0  16     1774.51     1858.84    358.59 o
  10   0  16     3689.09     3493.95    599.54 o
  11   0  16      535.84      444.72    400.98 o
   0   1  16     3091.92     3172.45    203.48 o
   1   1  16    27435.75    27745.25    404.36 o
   2   1  16       31.30       55.69    133.58 o
   3   1  16    12334.31    12315.23    276.80 o
   4   1  16     5744.48     5463.00    259.78 o
   5   1  16    11985.70    12383.11    473.60 o
   6   1  16      544.84      521.27    198.22 o
   7   1  16    35710.71    35734.02    634.14 o
   8   1  16     2366.66     2452.77    258.71 o
   9   1  16    15975.88    15633.22    591.48 o
  10   1  16      573.42      619.08    262.10 o
  11   1  16       40.28       37.74    277.33 o
   0   2  16    11773.54    11743.38    320.68 o
   1   2  16     1051.20      868.85    154.63 o
   2   2  16     9491.22     9377.23    231.24 o
   3   2  16      154.85      136.14    153.41 o
   4   2  16       13.13      241.35    162.11 o
   5   2  16      189.11      111.01    168.25 o
   6   2  16     8149.04     7816.92    338.73 o
   7   2  16       36.04      203.35    208.32 o
   8   2  16    12446.14    11581.93    401.69 o
   9   2  16      562.42      276.53    245.85 o
  10   2  16      822.71      843.86    275.45 o
  11   2  16       42.56      311.79    283.38 o
   0   3  16     2219.32     2785.53    235.63 o
   1   3  16       41.38      115.46    133.23 o
   2   3  16      568.07      286.93    150.63 o
   3   3  16      835.51      977.39    154.43 o
   4   3  16       40.17       53.50    164.29 o
   5   3  16       13.02      164.84    176.03 o
   6   3  16      880.83      861.57    213.05 o
   7   3  16     1927.11     2088.28    252.16 o
   8   3  16      268.33      305.53    220.70 o
   9   3  16      337.83     -238.92    238.92 o
  10   3  16       21.19      -96.58    259.48 o
  11   3  16      235.00      479.37    287.83 o
   0   4  16    14273.72    13669.20    338.65 o
   1   4  16     1151.23     1170.30    175.36 o
   2   4  16     5267.34     5387.07    282.37 o
   3   4  16      823.57      738.65    172.18 o
   4   4  16     1216.70     1217.20    171.70 o
   5   4  16      197.38      152.93    177.78 o
   6   4  16     3888.85     4054.10    251.57 o
   7   4  16     2419.73     2761.71    259.95 o
   8   4  16     5582.25     6031.73    339.94 o
   9   4  16      713.07      468.53    250.07 o
  10   4  16     3167.66     3685.89    324.03 o
  11   4  16        1.86     -280.36    280.36 o
   0   5  16       58.24      103.76    211.94 o
   1   5  16    33232.38    31775.67    404.45 o
   2   5  16       35.89       -7.28    145.35 o
   3   5  16     3289.63     3792.94    253.70 o
   4   5  16      240.49       71.36    164.37 o
   5   5  16     8205.23     8024.04    312.65 o
   6   5  16     3508.99     3597.65    246.18 o
   7   5  16    16701.12    16210.66    444.38 o
   8   5  16     2057.50     2162.96    273.19 o
   9   5  16    16324.44    15916.55    613.24 o
  10   5  16       61.91      245.27    277.19 o
   0   6  16    52798.43    50304.52   1096.55 o
   1   6  16      753.76      730.72    158.01 o
   2   6  16    29894.53    29272.65    445.01 o
   3   6  16      637.47      840.65    169.64 o
   4   6  16      540.20      203.70    209.95 o
   5   6  16      624.98      680.31    179.66 o
   6   6  16    20125.02    20347.77    431.07 o
   7   6  16     1734.40     2136.87    246.07 o
   8   6  16    27761.25    28089.94    758.15 o
   9   6  16      390.96      675.71    268.03 o
  10   6  16     9436.43     9997.82    519.57 o
   0   7  16     7146.34     7228.12    463.97 o
   1   7  16    49197.04    47519.60    726.67 o
   2   7  16     2038.09     2292.13    190.49 o
   3   7  16     5099.99     5313.83    245.25 o
   4   7  16       78.46      -22.31    173.04 o
   5   7  16     7514.23     7532.88    331.80 o
   6   7  16       78.42      202.71    209.80 o
   7   7  16    28197.29    28575.09    517.24 o
   8   7  16     1109.67      964.33    267.01 o
   9   7  16    17256.81    17314.67    510.20 o
  10   7  16       58.92       92.73    291.93 o
   0   8  16    30450.75    29052.02   1831.80 o
   1   8  16     4353.66     4369.23    288.59 o
   2   8  16    12176.02    12112.05    358.07 o
   3   8  16     2137.50     2383.73    204.57 o
   4   8  16       33.42       62.20    181.75 o
   5   8  16       15.05        7.21    188.37 o
   6   8  16    10610.07    11059.88    386.18 o
   7   8  16      125.16      103.72    229.63 o
   8   8  16    14571.58    14715.39    474.89 o
   9   8  16       71.02      124.57    281.27 o
   0   9  16     1023.08     1662.40    341.20 o
   1   9  16     3389.29     2958.33    274.89 o
   2   9  16     2554.46     2320.44    232.88 o
   3   9  16     1075.87     1215.30    217.41 o
   4   9  16       43.65      343.62    190.58 o
   5   9  16      773.45      686.43    185.91 o
   6   9  16       13.61      168.47    198.98 o
   7   9  16     5198.40     5812.08    308.26 o
   8   9  16       44.34      206.60    297.99 o
   9   9  16      829.53      521.07    304.94 o
   0  10  16      484.70      924.18    349.24 o
   1  10  16      259.87      450.20    295.13 o
   2  10  16     1149.34     1236.35    252.66 o
   3  10  16       81.50      202.52    220.53 o
   4  10  16        8.32      301.12    221.80 o
   5  10  16        2.50      -44.62    208.74 o
   6  10  16       48.18      148.11    190.83 o
   7  10  16       73.12      305.71    204.03 o
   8  10  16      159.71      175.41    251.01 o
   0  11  16      383.67      941.94    366.79 o
   1  11  16    15613.56    15134.52    469.68 o
   2  11  16      944.36      808.80    259.85 o
   3  11  16     1113.29     1339.13    274.28 o
   4  11  16      699.83     1241.53    247.16 o
   5  11  16     2091.13     2521.77    278.25 o
   6  11  16      125.96      195.43    219.21 o
   7  11  16     4312.99     4526.94    262.86 o
   8  11  16       93.99      287.78    235.49 o
   0  12  16    35656.55    33217.60    907.11 o
   1  12  16     1733.62     2237.27    302.12 o
   2  12  16    12512.24    11729.52    460.46 o
   3  12  16     1603.40     1590.38    297.47 o
   4  12  16      328.28      508.08    351.02 o
   5  12  16      125.22      147.37    256.01 o
   6  12  16     9842.46     9917.28    418.51 o
   7  12  16      309.77      321.17    227.67 o
   0  13  16     1340.73     2000.38    430.34 o
   1  13  16    28446.27    27962.31    621.01 o
   2  13  16     1775.44     2125.95    374.88 o
   3  13  16      954.52     1157.36    301.56 o
   4  13  16      590.09      351.66    294.25 o
   5  13  16     5153.50     5175.57    391.14 o
   6  13  16      582.38      788.43    287.65 o
   0  14  16    23421.21    22201.72    838.24 o
   1  14  16      369.51      508.34    304.52 o
   2  14  16     4969.56     5009.53    443.73 o
   3  14  16      860.53     1287.72    318.83 o
   4  14  16      607.29       25.23    327.72 o
   5  14  16      180.58      455.63    335.25 o
   0  15  16       37.68      484.84    460.83 o
   1  15  16     4474.73     4555.40    400.00 o
   2  15  16       15.39     -318.43    318.43 o
   3  15  16      144.03       58.58    329.82 o
   1   1  17      876.54     1027.87    141.02 o
   2   1  17     3230.31     3703.10    215.98 o
   3   1  17     5871.62     5741.20    270.41 o
   4   1  17     6096.83     5881.80    281.80 o
   5   1  17     6079.85     6602.06    321.47 o
   6   1  17     1860.20     2014.12    241.76 o
   7   1  17      217.87      249.48    229.31 o
   8   1  17       96.90       83.03    234.12 o
   9   1  17     2315.98     2370.18    289.10 o
  10   1  17      447.91      343.18    277.59 o
   1   2  17     8250.45     8142.65    218.92 o
   2   2  17    16990.96    17527.05    320.65 o
   3   2  17    10795.10    10817.65    312.96 o
   4   2  17    22961.50    23200.78    623.59 o
   5   2  17     9367.46     9972.11    363.62 o
   6   2  17     6294.86     6613.91    411.27 o
   7   2  17     1235.15      985.06    355.23 o
   8   2  17     1217.18     1687.52    263.89 o
   9   2  17      568.53      536.00    392.11 o
  10   2  17    11311.04    11721.76    465.34 o
   1   3  17     3687.92     3731.84    216.74 o
   2   3  17    16463.41    16639.03    387.34 o
   3   3  17    30085.22    29886.34    535.39 o
   4   3  17    16243.38    17053.76    381.52 o
   5   3  17    33875.01    33895.86    504.16 o
   6   3  17     5662.11     5493.48    324.57 o
   7   3  17      422.99      309.07    226.48 o
   8   3  17      161.73      229.88    317.24 o
   9   3  17     8078.85     7327.91    461.79 o
  10   3  17     4293.90     4494.41    379.58 o
   1   4  17     6280.68     6104.81    268.99 o
   2   4  17    21057.35    21097.33    356.05 o
   3   4  17    13819.37    14530.19    328.06 o
   4   4  17    30635.51    31438.03    479.31 o
   5   4  17     6955.74     6999.70    315.82 o
   6   4  17    11971.87    11330.49    397.29 o
   7   4  17       87.64        7.81    227.64 o
   8   4  17     1160.13      868.15    302.96 o
   9   4  17     1392.50     1555.84    284.04 o
  10   4  17    11377.94    11536.90    471.19 o
   1   5  17     1820.33     2008.02    184.11 o
   2   5  17     5533.40     5609.33    277.44 o
   3   5  17    13300.23    13562.85    325.18 o
   4   5  17     4503.16     4759.90    260.13 o
   5   5  17    18952.83    18635.78    455.80 o
   6   5  17      339.97      322.12    208.74 o
   7   5  17      278.11      265.92    242.31 o
   8   5  17      258.49       91.59    254.49 o
   9   5  17     3513.65     3764.90    331.21 o
  10   5  17     2657.52     2580.23    327.61 o
   1   6  17     1344.60     1376.44    202.16 o
   2   6  17      387.75      396.95    168.90 o
   3   6  17     1180.22     1432.22    204.91 o
   4   6  17     3026.17     3356.38    304.47 o
   5   6  17      293.44      -83.12    198.14 o
   6   6  17     1292.44     1397.19    231.62 o
   7   6  17      180.77      375.92    246.56 o
   8   6  17       96.17      557.52    261.91 o
   9   6  17       61.14      239.27    278.99 o
   1   7  17     1232.38     1380.10    209.18 o
   2   7  17       57.00     -148.73    278.99 o
   3   7  17     2655.69     2743.00    227.33 o
   4   7  17     1260.79     1359.67    205.62 o
   5   7  17      201.88      485.17    241.95 o
   6   7  17     2624.88     2911.47    264.20 o
   7   7  17      174.65      423.00    255.21 o
   8   7  17      234.76      747.59    275.98 o
   9   7  17       38.23      480.33    305.58 o
   1   8  17      159.03      331.19    230.57 o
   2   8  17    10774.98    10692.37    359.29 o
   3   8  17     3830.22     4073.39    272.58 o
   4   8  17    12755.77    12732.83    348.44 o
   5   8  17     5459.94     5801.22    269.50 o
   6   8  17     3424.58     3516.22    257.61 o
   7   8  17      209.47       84.06    287.04 o
   8   8  17       51.52      -38.51    279.80 o
   9   8  17     2330.37     2385.45    335.98 o
   1   9  17     6757.59     6409.06    359.48 o
   2   9  17     3116.84     3530.79    301.97 o
   3   9  17    25689.12    25484.00    495.49 o
   4   9  17     9718.07     9252.77    545.04 o
   5   9  17    12193.18    12559.97    468.81 o
   6   9  17     4387.84     4962.87    290.09 o
   7   9  17     1650.12     1371.74    251.58 o
   8   9  17     1786.34     2188.62    387.22 o
   1  10  17      467.14      906.45    258.34 o
   2  10  17    17033.24    17216.39    490.53 o
   3  10  17     8775.60     8003.76    367.57 o
   4  10  17    20343.00    20400.16    478.97 o
   5  10  17     9360.23     9244.40    355.51 o
   6  10  17     5415.16     5770.01    269.19 o
   7  10  17       13.53      348.68    226.35 o
   1  11  17     3094.49     3076.29    310.11 o
   2  11  17     2427.72     2683.86    309.99 o
   3  11  17    12640.72    12321.54    474.47 o
   4  11  17     8964.23     8244.27    385.51 o
   5  11  17     6324.03     6758.57    363.86 o
   6  11  17     1393.11     1846.85    244.76 o
   7  11  17      354.84      754.53    245.44 o
   1  12  17      179.06      266.09    284.87 o
   2  12  17     2250.01     2164.30    319.21 o
   3  12  17     2825.79     2930.20    335.07 o
   4  12  17     1611.84     1038.23    314.38 o
   5  12  17     1976.28     2218.91    301.95 o
   6  12  17      116.63       90.45    287.99 o
   1  13  17        1.42      337.55    300.82 o
   2  13  17       35.21      194.71    300.04 o
   3  13  17      149.96       65.53    304.46 o
   4  13  17      343.80      385.64    317.56 o
   5  13  17      817.43      842.97    342.13 o
   1  14  17      432.91      590.81    331.21 o
   2  14  17     2366.85     2247.43    354.69 o
   3  14  17      638.45      538.54    337.89 o
   0   0  18    21077.31    20693.34    633.76 o
   1   0  18    49643.11    49534.56    869.91 o
   2   0  18    12445.50    12462.81    432.13 o
   3   0  18      916.79      858.51    301.02 o
   4   0  18      968.11     1085.47    315.79 o
   5   0  18     5455.91     5739.58    646.59 o
   6   0  18     2908.25     3049.14    393.65 o
   7   0  18    15035.12    13698.62    624.28 o
   8   0  18     7773.12     7503.33    570.83 o
   9   0  18    13505.29    13821.33    748.52 o
   0   1  18    45940.04    45268.05    669.44 o
   1   1  18    11240.39    11476.83    426.73 o
   2   1  18    18333.22    19026.39    382.86 o
   3   1  18     4531.53     3987.46    239.13 o
   4   1  18     1373.02     1284.71    225.23 o
   5   1  18      401.27      595.01    221.15 o
   6   1  18    11691.13    11477.00    404.46 o
   7   1  18     5055.26     5444.68    352.24 o
   8   1  18    14166.03    13555.53    459.08 o
   9   1  18     2661.61     2884.99    316.01 o
   0   2  18      887.48      604.53    235.02 o
   1   2  18    18958.90    18205.60    344.73 o
   2   2  18     2968.69     2983.46    218.58 o
   3   2  18       50.07      -12.45    187.54 o
   4   2  18        0.64      -81.94    186.56 o
   5   2  18     3442.00     3746.61    281.47 o
   6   2  18     1904.58     1531.19    294.43 o
   7   2  18     4485.79     4670.98    365.82 o
   8   2  18     2557.78     2829.98    341.60 o
   9   2  18     5661.65     6306.93    382.38 o
   0   3  18     1546.88     1082.53    233.23 o
   1   3  18      608.98      448.68    177.72 o
   2   3  18      331.39      428.52    200.18 o
   3   3  18      417.69      488.00    186.92 o
   4   3  18     1239.64     1389.68    213.80 o
   5   3  18      199.86      398.90    222.52 o
   6   3  18       50.54        2.65    228.24 o
   7   3  18     1074.64     1384.71    263.14 o
   8   3  18      742.04      361.05    264.83 o
   9   3  18        4.65      302.49    284.15 o
   0   4  18    10881.70    10748.04    422.69 o
   1   4  18     2595.16     3090.91    222.92 o
   2   4  18     3497.59     3761.62    246.54 o
   3   4  18     1753.40     1981.71    245.34 o
   4   4  18      810.56     1085.56    208.38 o
   5   4  18       62.90     -162.95    204.17 o
   6   4  18      149.12      503.72    243.79 o
   7   4  18     2915.78     3276.02    440.00 o
   8   4  18      626.73      542.09    270.93 o
   9   4  18      516.78      692.94    297.02 o
   0   5  18    17597.44    16508.51    607.76 o
   1   5  18    13440.08    12640.18    355.39 o
   2   5  18    11478.55    11480.92    342.59 o
   3   5  18     1576.86     1772.44    224.04 o
   4   5  18       32.26       73.53    227.69 o
   5   5  18      232.73     -200.57    233.15 o
   6   5  18     9517.12    10230.10    411.62 o
   7   5  18     2363.04     2616.20    384.97 o
   8   5  18    11075.09    11406.47    687.94 o
   9   5  18     3094.86     3488.67    348.49 o
   0   6  18    10886.24    10827.10    585.67 o
   1   6  18    27545.00    26237.45    470.99 o
   2   6  18     6878.36     6777.07    318.95 o
   3   6  18     3368.06     3645.10    257.48 o
   4   6  18       98.27       25.65    193.05 o
   5   6  18     6256.75     6476.73    375.07 o
   6   6  18     3907.58     4612.80    322.03 o
   7   6  18    20992.70    20492.75    527.08 o
   8   6  18     7669.14     7972.60    428.15 o
   0   7  18    25933.37    25335.75    749.30 o
   1   7  18     5885.05     6283.45    354.85 o
   2   7  18    13394.24    12422.82    380.55 o
   3   7  18      209.78      167.57    217.18 o
   4   7  18      741.30      772.37    230.60 o
   5   7  18     2971.15     3341.21    256.70 o
   6   7  18    15755.29    16154.82    512.08 o
   7   7  18     8867.49     8741.58    432.10 o
   8   7  18    17288.59    16309.05    524.81 o
   0   8  18     1429.37     2000.41    384.12 o
   1   8  18    12354.83    12474.17    434.08 o
   2   8  18      673.34      503.16    228.70 o
   3   8  18      311.89      -81.12    227.21 o
   4   8  18      767.89      772.60    215.95 o
   5   8  18     5240.04     5737.98    365.35 o
   6   8  18     4218.45     4113.16    286.03 o
   7   8  18    10153.38    10911.86    594.70 o
   8   8  18     4056.43     4324.81    495.23 o
   0   9  18     2097.50     2406.55    416.10 o
   1   9  18       22.08      479.21    254.11 o
   2   9  18      621.93      620.90    265.82 o
   3   9  18       17.29      234.89    237.68 o
   4   9  18      659.66      702.05    252.39 o
   5   9  18      826.67      810.50    215.83 o
   6   9  18     2691.69     2819.45    266.09 o
   7   9  18      987.61     1579.15    272.58 o
   0  10  18      437.39      434.93    439.70 o
   1  10  18      427.45      335.74    289.73 o
   2  10  18      384.39      671.88    277.85 o
   3  10  18     1019.12     1286.58    295.35 o
   4  10  18       16.72       80.43    258.13 o
   5  10  18        3.43        2.89    347.73 o
   6  10  18       95.10      168.19    252.85 o
   0  11  18     6546.42     6390.68    580.84 o
   1  11  18     2248.64     2244.90    318.58 o
   2  11  18     3355.42     3608.20    342.01 o
   3  11  18       54.12      403.54    301.38 o
   4  11  18      114.83      250.45    305.96 o
   5  11  18     1029.36      903.59    287.94 o
   6  11  18     4647.25     4536.85    323.06 o
   0  12  18     4498.48     5345.45    546.13 o
   1  12  18     9216.96     9506.03    535.93 o
   2  12  18      888.62     1151.34    316.24 o
   3  12  18     2638.96     2648.42    347.11 o
   4  12  18      290.40      153.63    317.44 o
   0  13  18    12557.00    12994.10    731.21 o
   1  13  18     3652.87     3753.55    376.28 o
   2  13  18     7128.44     7013.56    435.81 o
   3  13  18      159.65      130.70    331.97 o
   1   1  19      277.34      328.95    169.34 o
   2   1  19     6532.05     6207.14    301.04 o
   3   1  19       13.34       61.50    212.90 o
   4   1  19     6668.74     6859.64    355.21 o
   5   1  19      339.79      297.19    333.31 o
   6   1  19     1635.87     1780.39    269.73 o
   7   1  19        9.47     -165.24    254.00 o
   8   1  19      587.79      358.40    341.27 o
   9   1  19        1.05     -286.43    286.43 o
   1   2  19     5870.69     6251.29    299.49 o
   2   2  19      328.92      272.57    243.13 o
   3   2  19    20811.91    21048.00    421.26 o
   4   2  19      742.52     1228.22    248.68 o
   5   2  19    14188.90    14381.63    447.63 o
   6   2  19      203.85      133.40    263.61 o
   7   2  19      296.20      494.25    264.66 o
   8   2  19       37.79      181.71    276.24 o
   1   3  19      196.67     -127.14    213.79 o
   2   3  19    26495.65    25762.71    455.05 o
   3   3  19      171.81      331.29    205.66 o
   4   3  19    30138.96    30636.73    785.38 o
   5   3  19      974.01      795.86    248.76 o
   6   3  19     7643.07     7711.22    394.04 o
   7   3  19       70.99      141.97    263.29 o
   8   3  19     1068.66      991.58    292.84 o
   1   4  19     9885.69     9067.89    378.12 o
   2   4  19      162.54      473.55    227.74 o
   3   4  19    27777.24    28098.16    491.06 o
   4   4  19      546.04      779.39    225.10 o
   5   4  19    16300.36    16995.41    473.92 o
   6   4  19      564.80      437.63    256.64 o
   7   4  19      843.03      874.25    275.81 o
   8   4  19        3.61      369.27    286.75 o
   1   5  19        1.54       79.35    209.92 o
   2   5  19    12930.37    13093.00    481.44 o
   3   5  19      188.18      307.06    218.71 o
   4   5  19    11151.17    11496.00    579.70 o
   5   5  19      217.14      615.38    253.90 o
   6   5  19     3327.49     3368.54    308.59 o
   7   5  19      264.08      310.64    276.94 o
   8   5  19       59.70     -339.04    344.06 o
   1   6  19     2022.64     2030.59    245.53 o
   2   6  19       94.80      474.31    221.59 o
   3   6  19     2754.17     2734.92    340.20 o
   4   6  19       28.89      -15.35    224.41 o
   5   6  19      187.74     -267.06    267.06 o
   6   6  19       40.57     -246.37    267.56 o
   7   6  19      130.99       53.89    283.56 o
   1   7  19        3.41       76.78    251.36 o
   2   7  19      145.27      291.38    235.29 o
   3   7  19      474.88       84.21    232.07 o
   4   7  19     2743.81     2174.88    260.95 o
   5   7  19       36.89      448.37    248.01 o
   6   7  19     1815.75     1490.50    343.27 o
   7   7  19      164.41     -323.34    323.34 o
   1   8  19      812.64      999.77    275.15 o
   2   8  19      349.05      165.13    248.37 o
   3   8  19     9647.11     9212.98    387.94 o
   4   8  19      374.32      292.00    277.60 o
   5   8  19    16824.43    16774.89    458.67 o
   6   8  19      348.57      -19.20    269.93 o
   7   8  19      657.91      587.35    287.11 o
   1   9  19      176.23      356.81    277.98 o
   2   9  19    10352.06     9728.51    444.23 o
   3   9  19      692.16     1001.97    263.95 o
   4   9  19    28736.22    27585.79    558.63 o
   5   9  19      265.74       70.80    269.41 o
   6   9  19    12651.57    12860.73    409.19 o
   1  10  19     2933.46     2782.70    331.35 o
   2  10  19      313.78      126.79    300.18 o
   3  10  19    22158.17    20666.09    573.96 o
   4  10  19      633.71     1165.87    284.78 o
   5  10  19    24440.14    23514.09    547.55 o
   1  11  19       96.16     -195.07    301.95 o
   2  11  19     6863.47     7261.31    430.08 o
   3  11  19       41.06      588.05    319.26 o
   4  11  19    18220.75    17875.05    574.88 o
   1  12  19      175.89      366.84    320.95 o
   2  12  19        8.84     -126.07    473.60 o
   0   0  20     3295.18     4082.19    583.86 o
   1   0  20    48795.30    48660.84   1469.90 o
   2   0  20     3045.88     2650.88    387.38 o
   3   0  20     2581.98     2787.37    397.63 o
   4   0  20      346.66     1014.16    455.39 o
   5   0  20     4900.00     5354.36    492.77 o
   6   0  20      429.23      569.76    382.45 o
   7   0  20    14650.95    15239.66   1067.60 o
   0   1  20    43186.32    42982.38    883.17 o
   1   1  20     3242.26     3331.15    320.74 o
   2   1  20    19136.94    19089.52    640.76 o
   3   1  20      372.82      236.17    236.15 o
   4   1  20     1160.82     1005.18    258.66 o
   5   1  20       30.25     -166.26    252.78 o
   6   1  20     8115.61     8083.05    701.52 o
   7   1  20      810.87      801.49    294.11 o
   1   2  20    14654.79    14922.83    386.53 o
   2   2  20       92.19      239.70    212.90 o
   3   2  20      143.86      272.33    263.79 o
   4   2  20       25.61      224.67    249.29 o
   5   2  20     3148.34     2991.03    327.70 o
   6   2  20      586.10      856.02    272.86 o
   7   2  20     3955.66     3920.75    348.72 o
   0   3  20     1342.08     1449.31    351.60 o
   1   3  20      362.47      251.35    241.37 o
   2   3  20       91.05      130.78    216.67 o
   3   3  20       68.26     -238.61    344.38 o
   4   3  20      537.75      589.27    257.75 o
   5   3  20      260.67      136.04    263.14 o
   6   3  20      289.86      212.86    276.68 o
   7   3  20       49.99      209.87    286.36 o
   0   4  20      961.27      907.56    360.82 o
   1   4  20     4037.28     4466.73    315.50 o
   2   4  20     1584.48     1631.85    272.23 o
   3   4  20     3134.75     3675.49    299.55 o
   4   4  20      179.50     -345.94    345.94 o
   5   4  20      102.11      169.01    267.37 o
   6   4  20      119.24     -116.90    275.18 o
   7   4  20     3335.85     3776.85    349.01 o
   0   5  20    19771.10    19674.52    711.24 o
   1   5  20     2292.02     2485.13    260.35 o
   2   5  20    10387.87     9161.93    413.97 o
   3   5  20      614.07      961.08    279.02 o
   4   5  20      141.53      218.51    234.60 o
   5   5  20       15.83      -65.98    464.43 o
   6   5  20     8535.30     9991.99    445.20 o
   7   5  20      268.98      -23.14    298.39 o
   0   6  20     2411.60     2548.18    420.40 o
   1   6  20    22130.11    22210.46    541.81 o
   2   6  20      444.41      567.20    267.31 o
   3   6  20     3605.49     4021.51    333.18 o
   4   6  20        4.62      193.03    247.01 o
   5   6  20     7056.27     7510.79    422.60 o
   6   6  20      584.40      279.54    395.28 o
   0   7  20    21375.77    21629.29    769.16 o
   1   7  20      493.64      435.58    282.38 o
   2   7  20     8110.63     8036.86    384.99 o
   3   7  20       59.49     -197.06    275.67 o
   4   7  20      382.42      470.67    256.26 o
   5   7  20     1059.12     1048.08    271.54 o
   6   7  20    14259.61    13958.92    502.33 o
   0   8  20      296.09     1188.58    843.82 o
   1   8  20     8320.67     8241.43    436.10 o
   2   8  20       50.81      -43.23    286.91 o
   3   8  20      200.02      343.16    288.59 o
   4   8  20      473.27      650.62    272.82 o
   5   8  20     4566.45     4892.40    347.43 o
   0   9  20      991.00     1365.45    439.27 o
   1   9  20       47.38      318.40    296.68 o
   2   9  20      631.37      456.82    319.40 o
   3   9  20       85.23       -2.78    275.56 o
   4   9  20     1034.00      961.57    322.22 o
   0  10  20        3.18       80.62    449.47 o
   1  10  20      371.39      233.64    313.74 o
   2  10  20       13.40      -75.67    312.14 o
   3  10  20      647.95      686.86    399.29 o
   0  11  20     4459.58     4329.90    562.51 o
   1  11  20       18.16       41.12    356.42 o
   1   1  21      530.02      269.13    249.05 o
   2   1  21     3396.18     4449.59    664.68 o
   3   1  21     1740.40     2440.11    325.07 o
   4   1  21     3502.99     3799.65    324.17 o
   5   1  21     1188.95     1180.60    296.20 o
   6   1  21     1626.36     1781.22    314.65 o
   1   2  21     3197.29     3904.91    445.20 o
   2   2  21     3145.14     3431.77    270.65 o
   3   2  21    12156.70    12550.58    614.92 o
   4   2  21     5997.12     6146.48    428.84 o
   5   2  21     7345.41     7966.00    435.83 o
   6   2  21      908.45     1011.64    301.81 o
   1   3  21     1648.25     2448.88    312.73 o
   2   3  21    14489.11    14692.38    474.61 o
   3   3  21    10779.00    10924.92    447.39 o
   4   3  21    15628.18    16816.25    703.62 o
   5   3  21     6670.60     7338.13    429.34 o
   6   3  21     5331.43     5514.97    461.49 o
   1   4  21     6779.83     7167.59    422.58 o
   2   4  21     6100.60     6240.08    371.39 o
   3   4  21    13543.01    13910.88    739.30 o
   4   4  21    10622.68    10816.33    525.96 o
   5   4  21     9040.76     9047.15    570.59 o
   6   4  21     2799.16     3033.45    344.75 o
   1   5  21      364.41     -125.61    279.68 o
   2   5  21     5867.18     5953.30    332.19 o
   3   5  21     6953.38     6965.84    415.14 o
   4   5  21     6415.90     6985.66    410.93 o
   5   5  21     4649.95     4858.38    370.20 o
   1   6  21     1119.48      967.75    342.96 o
   2   6  21      712.23      743.55    336.92 o
   3   6  21      943.08      880.68    309.90 o
   4   6  21     1611.99     1625.11    341.15 o
   5   6  21       60.33       77.09    299.94 o
   1   7  21      238.89       56.80    297.19 o
   2   7  21      153.33       70.19    303.29 o
   3   7  21      242.93      246.38    272.52 o
   4   7  21     2112.49     1906.51    319.12 o
   1   8  21      883.98     1053.58    321.08 o
   2   8  21     2996.20     3102.62    415.99 o
   3   8  21     4965.61     5159.11    390.62 o
   1   9  21     1847.56     2615.06    358.30 o
   1   0  22     3956.24     2626.16    618.84 o
   2   0  22     9143.64     9548.04    862.52 o
   3   0  22      337.54      706.90    521.13 o
   4   0  22       26.21      -97.40    421.68 o
   5   0  22     2459.05     1998.08    463.20 o
   0   1  22     4226.02     4524.91    669.51 o
   1   1  22    12439.31    11159.50    651.14 o
   2   1  22      824.70     1556.62    395.91 o
   3   1  22     2485.22     2996.49    442.56 o
   4   1  22     1156.32     1196.21    340.71 o
   0   2  22     4972.39     4898.75    490.15 o
   1   2  22     2369.29     2356.77    433.28 o
   2   2  22     2219.97     2624.96    627.29 o
   3   2  22       31.92      430.47    286.95 o
   4   2  22        4.65      -38.43    335.13 o
   0   3  22      901.99      577.53    418.73 o
   1   3  22       17.84      579.49    332.67 o
   2   3  22      206.73      535.88    294.61 o
   3   3  22       73.56      -85.52    284.44 o
   4   3  22       12.51       95.36    694.84 o
   0   4  22     3425.26     2784.19    663.48 o
   1   4  22       35.42      351.33    336.55 o
   2   4  22     1955.73     2404.43    291.61 o
   3   4  22        5.76      244.78    351.18 o
   4   4  22       65.11      344.09    307.70 o
   0   5  22     1068.76     2287.19    656.24 o
   1   5  22    10942.68    10599.23    556.39 o
   2   5  22      748.70      766.54    281.03 o
   3   5  22     1126.24     1498.44    330.73 o
   0   6  22    16464.72    14211.68   1037.44 o
   1   6  22     3494.99     4242.44    426.13 o
   2   6  22     8685.42     9194.83    435.95 o
   0   7  22     4737.83     4846.04    631.51 o
   1   1  23      459.13     -337.77    580.24 o
   2   1  23      174.69      433.07    595.92 o
   1   2  23      154.41      -33.06    433.33 o
 
